# Supplementary material for: Designing and identifying β-hairpin peptide macrocycles with antibiotic potential
Source: Sci Adv. 2023 Jan 11;9(2):eade0008. doi: 10.1126/sciadv.ade0008 (PMC9833666; doi:10.1126/sciadv.ade0008)
Supplement: Supplementary file 2 — Data S1 and S2 [file sciadv.ade0008_data_s1_and_s2.zip]

Archive with 2 entries (2 files):
- sciadv.ade0008_data_s1.xlsx
- sciadv.ade0008_data_s2.xlsx
