# Supplementary material for: Designing and identifying β-hairpin peptide macrocycles with antibiotic potential
Source: Sci Adv. 2023 Jan 11;9(2):eade0008. doi: 10.1126/sciadv.ade0008 (PMC9833666; doi:10.1126/sciadv.ade0008)
Supplement: Supplementary file 2 — Data S1 and S2 [file sciadv.ade0008_data_s1_and_s2.zip › sciadv.ade0008_data_s1.xlsx]

## Sheet: SyRC and SyRA
SyR #	Peptide	Sequence	Charge	GRAVY	Purity	Fully Soluable	215-220 θ minima	W3110 MIC	% S-S	%S-S stdev
SyR-1	SyRC-1	CRVRINVDDRRGRLKLQVEC	2.87639	-0.695238	86.5	No	Yes	>256	90.8333	2.73191
SyR-2	SyRC-2	CRVKINIDNGSRRVRLEVEC	1.87772	-0.485714	70.7	Yes	Yes	>256	96.7	0.655744
SyR-3	SyRC-3	CRIRVNVNDGSGRVRLQVQC	2.87447	-0.333333	76.3	Yes	Yes	>256	21.9	7.80769
SyR-4	SyRC-4	CRIRINVNDRGGTVRLEVEC	0.878018	-0.314286	74.6	No	Yes	>256	100	0
SyR-5	SyRC-5	CRVRIDINNGRRRLKLQLQC	4.87417	-0.7	74.3	Yes	Yes	>256	89.7333	1.40475
SyR-6	SyRC-6	CRIKVNINNRRRTVKLELEC	3.87698	-0.666667	78.4	Yes	Yes	>256	79.9667	1.70978
SyR-7	SyRC-7	CRIKVDIDDRRGRVRLQLEC	1.87684	-0.680952	83.6	Yes	Yes	>256	68.6667	3.63501
SyR-8	SyRC-8	CRIKVNIDDRSRRLRLELEC	1.87817	-0.719048	75.5	Yes	Yes	>256	69.2333	5.86202
SyR-9	SyRC-9	CRIKVDIDNGSGRLRLEVEC	-0.121827	-0.309524	-	-	-	>256	-	-
SyR-10	SyRC-10	CRVRINVNDGSGTVRLQVQC	1.87447	-0.152381	92.8	No	No	>256	95.7	2.16564
SyR-11	SyRC-11	CRVRINVDNRGGTLKLQVQC	2.87418	-0.319048	82.7	No	Yes	>256	89.5	1.03923
SyR-12	SyRC-12	CRIRINVDNGGGTVRLQVEC	0.876247	-0.119048	70.6	No	Yes	>256	nd	nd
SyR-13	SyRC-13	CRIRIDIDDRSRTLKLQLQC	1.87507	-0.52381	97.9	No	Yes	>256	8.23333	3.58376
SyR-14	SyRC-14	CRVRINVNNRSGRLKLQVEC	3.8755	-0.519048	87.3	Yes	Yes	>256	100	0
SyR-15	SyRC-15	CRVKVNVDDRGRRLKLELQC	2.8761	-0.7	70.1	Yes	Yes	>256	79.1	3.0315
SyR-16	SyRA-1	CLTIRLDDRRSRVKVSVEVC	1.87639	-0.0380952	-	-	-	>256	-	-
SyR-17	SyRA-2	CLRIRVNNRRGGVRITVQVC	4.87402	0.0047619	78.8	Yes	Yes	>256	100	0
SyR-18	SyRA-3	CLRVRLNNGGRRVKVSVQVC	4.87373	-0.0190476	73.3	Yes	No	256	77.8667	2.00083
SyR-19	SyRA-4	CLTIRVDNRRSRVKITLEVC	2.87595	-0.0190476	74.2	No	Yes	>256	85.2333	2.15019
SyR-20	SyRA-5	CLTIRLDNGGRGVRISLQVC	1.87447	0.338095	70.3	Yes	No	>256	100	0
SyR-21	SyRA-6	CVRVRLNDGGSGVRISVQVC	1.87447	0.357143	95.6	No	Yes	>256	78.4	6.27933
SyR-22	SyRA-7	CVTIRLNDRRRGVKISVEVC	2.87595	0.0142857	96.9	No	No	>256	66.3333	8.21361
SyR-23	SyRA-8	CVTIRVDNGRGGVKVTVEVC	0.875955	0.414286	-	-	-	>256	-	-
SyR-24	SyRA-9	CVTIRLDDRRRGLRVTVQVC	2.87491	-0.0428571	71.6	Yes	Yes	>256	94.3	1.22882
SyR-25	SyRA-10	CLRIRVNNGGSRVRISLEVC	2.8758	0.157143	79.7	No	Yes	>256	66.2333	11.8635
SyR-26	SyRA-11	CVTIRVDNRGSRVRVTLEVC	1.87624	0.152381	83.8	No	Yes	>256	nd	nd
SyR-27	SyRA-12	CVRVRVDDRRGGLKISLQVC	2.87462	-0.0047619	81.8	Yes	Yes	>256	100	0
SyR-28	SyRA-13	CVTVRLDNGRSGVRISVQVC	1.87447	0.342857	-	-	-	>256	-	-
SyR-29	SyRA-14	CVTVRVNNRGGRLKITLQVC	3.87373	0.180952	78.2	Yes	Yes	>256	100	0
SyR-30	SyRA-15	CVTVRLNDRRSRLRITLEVC	2.87624	-0.0809524	85.6	Yes	Yes	>256	89.3333	2.3029
						Water
						10 mg/ml

## Sheet: SySA
SLAY Rank	Name	Sequence	MW	charge	GRAVY	Purity	Fully soluble in water? (10mg/ml)	Ec W3110 MIC MH	Ec W3110 MIC RPMI	W3110 MIC MHII	hemolysis	%H st dev	%S-S	%S-S stdev
1	SySA-1	CRIKVDVNNRRRRVRLQVQC	2512	5.87417	-0.871429	74.2	Y	128	64	-	0.568214	0.228346	-	-
2	SySA-2	CVRVRLDNRGGGLRISLEVC	2215.62	1.87624	0.142857	84.8	Y	>256	>256	-	0.566477	0.433049	-	-
3	SySA-3	CRIRINIDNRSGTVRLEVQC	2345.72	1.87624	-0.319048	70.2	Y	>256	>256	-	0.23877	0.23751	-	-
4	SySA-4	CRIKVNVNNRGRRLRLEVQC	2426.89	4.8755	-0.695238	70.6	Y	256	128	-	0.807146	0.559769	-	-
5	SySA-5	CLRVRLNNRRGRVKVSLQVC	2369.88	5.87372	-0.233333	75.5	Y	16	4	128	3.73114	1.27584	100	0
6	SySA-6	CRVKINIDNRSRRVKLQVQC	2428.9	4.87388	-0.652381	74.4	Y	>256	>256	-	0.66103	0.724854	-	-
7	SySA-7	CRVRININNGRRRVKLQLQC	2439.93	5.87372	-0.680952	88.4	Y	256	32	-	0.497501	0.264867	-	-
8	SySA-8	CRIKINVNDGSRRLKLQVQC	2343.79	3.87388	-0.47619	77.5	Y	256	256	-	0.231513	0.194586	-	-
9	SySA-9	CVRVRLNNRRRGLKISLQVC	2383.91	5.87372	-0.219048	81.5	Y	128	8	-	1.12979	0.803745	-	-
10	SySA-10	CRIRINVNNRGRTLKLEVQC	2385.83	3.8755	-0.5	70.5	Y	>256	>256	-	0.399383	0.542919	-	-
11	SySA-11	CVTVRVNNRRRRVRISVQVC	2413.89	5.87401	-0.204762	78.2	Y	64	16	-	0.655805	0.121162	-	-
12	SySA-12	CVRVRVDNRGSRVKVTVQVC	2273.7	3.87417	0.0047619	81.6	Y	>256	>256	-	0.304252	0.530743	-	-
13	SySA-13	CRVRVNINNRGGTVKLQLQC	2271.69	3.87373	-0.319048	75.2	N	>256	>256	-	0.912206	0.218961	-	-
14	SySA-14	CRIRIDINDGSRRLKLQVQC	2386.82	2.87462	-0.490476	-	-	-	-	-	-	-	-	-
15	SySA-15	CLTIRVNNRRGRVRISVQVC	2342.81	4.87402	-0.0142857	82.3	N	>256	>256	-	0.801612	0.345771	-	-
16	SySA-16	CVRVRLNNRRRRLKVSLEVC	2470	5.8755	-0.428571	97	Y	32	32	-	3.23623	1.16248	-	-
17	SySA-17	CLRVRLNNRRRGLKVSVQVC	2369.88	5.87372	-0.233333	87.8	Y	64	32	-	0.835434	0.178054	-	-
18	SySA-18	CVTVRVNNRGSRLKVSVEVC	2218.62	2.87551	0.161905	74	Y	>256	>256	-	0.603718	0.218055	-	-
19	SySA-19	CRVRVNINNGSGRVKLELEC	2259.63	1.87728	-0.32381	97.6	N	>256	>256	-	0.325944	0.216381	-	-
20	SySA-20	CRIKVDINNRSGRVKLQVQC	2329.77	3.87388	-0.457143	98.6	Y	>256	>256	-	0.417441	0.14313	-	-
21	SySA-21	CRIRIDVNNGSGRLKLQLEC	2287.68	1.87595	-0.328571	83.9	Y	>256	>256	-	0.423827	0.598043	-	-
22	SySA-22	CLRIRVNNRGSGLRISVEVC	2244.66	2.8758	0.157143	91	Y	>256	>256	-	0.482445	0.133931	-	-
23	SySA-23	CVTIRLNDGGSGLKISLQVC	2076.46	0.874183	0.542857	92.9	N	>256	>256	-	-0.0313013	0.134076	-	-
24	SySA-24	CVRVRVNNRGGGVRITLQVC	2199.62	3.87402	0.185714	76.6	Y	>256	>256	-	0.375631	0.38945	-	-
25	SySA-25	CLRVRLNNRRRGVKVSVQVC	2355.85	5.87372	-0.214286	80.7	Y	64	8	-	0.773121	0.529668	-	-
26	SySA-26	CVRVRLNNGRRRVKVSLQVC	2355.85	5.87372	-0.214286	96.7	Y	16	16	>128	1.04682	0.305419	100	0
27	SySA-27	CVRVRLNNRGGGLRITLQVC	2227.68	3.87402	0.147619	93	Y	256	64	-	3.40339	0.873551	-	-
28	SySA-28	CRIRIDIDNRGRTVRLEVQC	2415.82	1.87669	-0.495238	80.7	Y	>256	>256	-	0.0423468	0.365107	-	-
29	SySA-29	CVRVRLNNRRRGLRVSLQVC	2397.89	5.87401	-0.261905	96.6	Y	16	8	>128	1.22052	0.405355	100	0
30	SySA-30	CLRIRLNNRRRGLKVSLQVC	2397.94	5.87372	-0.238095	83.5	Y	64	8	-	0.608589	0.231053	-	-
31	SySA-31	CVTIRVDNRGGGVKITVQVC	2117.51	1.87418	0.428571	-	-	-	-	-	-	-	-	-
32	SySA-32	CRVRININNGGRRVKLEVQC	2327.75	3.8755	-0.466667	82.6	Y	>256	>256	-	0.0319278	0.514483	-	-
33	SySA-33	CVTIRVDNRGSRLKISVQVC	2246.67	2.87418	0.190476	71.2	Y	>256	>256	-	0.255745	0.348404	-	-
34	SySA-34	CRIKVNINNGRRRVKLQLQC	2411.92	5.87343	-0.652381	87.1	Y	128	32	-	0.229739	0.0734063	-	-
35	SySA-35	CRIRVNINNRRRTLRLEVEC	2513.97	3.87757	-0.72381	74.6	Y	>256	>256	-	0.116489	0.217925	-	-
36	SySA-36	CRIRIDVNNRSGTLKLQVQC	2316.73	2.87418	-0.32381	79.9	Y	>256	>256	-	-0.0121773	0.2819	-	-
37	SySA-37	CVRIRLNNRRRRVKVSLEVC	2470	5.8755	-0.395238	89.8	Y	32	8	-	2.84256	0.486945	-	-
38	SySA-38	CVRIRVNNRRSGVKVSLQVC	2286.75	4.87373	-0.0047619	70.5	Y	256	8	-	0.304101	0.405804	-	-
39	SySA-39	CLRVRVNDRGSGVKITVEVC	2203.61	1.87595	0.195238	70.3	Y	>256	>256	-	0.28404	0.260693	-	-
40	SySA-40	CVRIRLNNRRRGLKVSLQVC	2383.91	5.87372	-0.219048	96	Y	32	8	-	0.611278	0.358124	-	-
42	SySA-42	CLRIRVDDRGSRVRITVQVC	2344.78	2.87491	-0.0142857	-	-	-	-	-	-	-	-	-
43	SySA-43	CLTVRVNNRRSGVRVSVQVC	2245.65	3.87402	0.133333	92.8	Y	>256	>256	-	0.11199	0.24818	-	-
44	SySA-44	CLTVRLDNRGSGLRITVEVC	2204.59	0.876247	0.309524	88	Y	>256	>256	-	-0.0761396	0.143261	-	-
45	SySA-45	CVRVRLNNRRRGLKVTLQVC	2383.91	5.87372	-0.228571	98.6	N	256	32	-	7.74308	1.13647	-	-
46	SySA-46	CLRIRLNNRGRGVKVSVEVC	2271.73	3.8755	-0.0047619	96.6	Y	>256	>256	-	0.468422	0.334491	-	-
47	SySA-47	CVTVRVNNRGRGLRISLQVC	2243.68	3.87402	0.147619	83.5	Y	>256	>256	-	0.477095	0.28408	-	-
48	SySA-48	CLTVRVDNRGSGVKITVEVC	2148.52	0.875955	0.37619	-	-	-	-	-	-	-	-	-
49	SySA-49	CVRVRLNNRRRGVKISLQVC	2369.88	5.87372	-0.2	70.4	Y	32	8	>128	0.294509	0.487034	91.4	0.5
50	SySA-50	CRVKVNINNGSRRLRLQVQC	2356.8	4.87373	-0.519048	78.9	Y	>256	>256	-	0.335151	0.0898013	-	-
51	SySA-51	CVRVRVDNRGGRVKVSLQVC	2243.68	3.87417	0	-	-	-	-	-	-	-	-	-
52	SySA-52	CLRIRLNNRRSRVRISVEVC	2442.93	4.87579	-0.233333	77	N	>256	>256	-	9.99175	1.5642	-	-
53	SySA-53	CVRIRLNNGGRRVKVTLQVC	2284.77	4.87373	0	88.8	Y	32	32	-	0.708958	0.553542	-	-
54	SySA-54	CLTVRVNNRGSGVKVSLEVC	2133.51	1.87551	0.338095	89.8	N	>256	>256	-	1.51232	2.27577	-	-
55	SySA-55	CLTVRVDNRGSRLKVTVEVC	2247.66	1.87595	0.147619	79.8	N	>256	>256	-	-0.0959931	0.446177	-	-
56	SySA-56	CVTVRVNNRGGRLKVSVEVC	2188.59	2.87551	0.180952	99.2	Y	>256	>256	-	0.185436	0.377372	-	-
57	SySA-57	CLRIRVDNRGSGVKVTLEVC	2217.63	1.87595	0.17619	98.2	Y	>256	>256	-	0.245402	0.275817	-	-
58	SySA-58	CRVKINVNNRGRTLKLELEC	2358.81	2.87699	-0.504762	70.1	Y	>256	>256	-	0.000314833	0.585911	-	-
59	SySA-59	CLTVRLNNRGGGVKISVEVC	2117.51	1.87551	0.371429	71.8	N	>256	>256	-	0.316093	0.366643	-	-
60	SySA-60	CLTVRLDNRGRGLKISVEVC	2231.66	1.87595	0.157143	75.8	Y	>256	>256	-	0.531226	0.758334	-	-
61	SySA-61	CLRVRLNNRRRGLKISLQVC	2397.94	5.87372	-0.238095	75.1	Y	32	8	>128	1.55238	0.739558	91.5	0.2
62	SySA-62	CVRIRVNNRRRRVKVSVQVC	2440.96	6.87372	-0.357143	85.8	Y	32	16	-	1.35742	0.743375	-	-
63	SySA-63	CVTIRVNNRRSRVRISLQVC	2372.84	4.87402	-0.0333333	74.4	N	256	64	-	0.792582	0.734503	-	-
64	SySA-64	CRVRIDIDNRSRTLKLEVQC	2417.83	1.87639	-0.519048	82.5	Y	>256	>256	-	0.701433	0.787315	-	-
65	SySA-65	CVRVRLNNRRRRVKISVEVC	2455.98	5.8755	-0.37619	71	Y	64	16	-	5.19286	1.35223	-	-
67	SySA-67	CLRVRVNNRRSGVRVTLEVC	2329.77	3.87579	-0.0619048	80.7	N	>256	>256	-	0.698409	0.223024	-	-
68	SySA-68	CRVRININNRSRTLKLELEC	2430.87	2.87728	-0.538095	80.5	N	>256	>256	-	0.473897	0.583709	-	-
69	SySA-69	CRVKINVDNRSGRVKLELQC	2330.75	2.87566	-0.490476	78.6	Y	>256	>256	-	0.720552	0.624877	-	-
70	SySA-70	CLTIRVDNRGSRVRITLEVC	2303.73	1.87624	0.147619	72	Y	>256	>256	-	0.92151	0.787123	-	-
71	SySA-71	CLRVRLNNGRRRLKVSLQVC	2383.91	5.87372	-0.252381	85.4	Y	16	32	-	1.74485	0.570916	-	-
72	SySA-72	CLRIRLNNRRRGLRISLQVC	2439.98	5.87401	-0.252381	75.7	Y	32	8	-	3.16544	0.396476	-	-
73	SySA-73	CLRVRLNNRRRGLRISLQVC	2425.95	5.87401	-0.266667	81.6	Y	32	8	-	3.0232	0.817137	-	-
74	SySA-74	CRIKIDVDNRRRTLKLQLEC	2472.95	2.8761	-0.685714	77.1	Y	>256	>256	-	0.722669	0.763889	-	-
75	SySA-75	CLRVRVDNGGSRLKITLEVC	2231.66	1.87595	0.157143	77.5	N	>256	>256	-	2.17848	0.593585	-	-
76	SySA-76	CRIRININNRRGRLKLQVEC	2454.94	4.8755	-0.666667	93.3	Y	>256	>256	-	0.26967	0.650623	-	-
77	SySA-77	CRIRINVNNGSGRVRLELEC	2301.67	1.87757	-0.338095	76.5	N	>256	>256	-	0.318029	0.362307	-	-
78	SySA-78	CVRVRLNNRRRRLKISLEVC	2484.03	5.8755	-0.414286	76.9	Y	32	16	-	6.59445	2.61683	-	-
79	SySA-79	CVRVRVNNGRRRLKVSLQVC	2355.85	5.87372	-0.214286	84	Y	64	32	-	1.19415	0.790344	-	-
80	SySA-80	CVRIRLNNRRRRVKVTLQVC	2483.04	6.87372	-0.390476	75.1	Y	16	16	-	2.93142	1.03607	-	-
81	SySA-81	CLTVRLNNRRRGVKVSVQVC	2300.77	4.87373	-0.0333333	75.9	Y	64	32	-	0.761291	0.239846	-	-
82	SySA-82	CVRIRLNNRRRGLKISLQVC	2397.94	5.87372	-0.204762	83	Y	64	8	-	1.11241	0.605313	-	-
83	SySA-83	CVRVRVNNRGGRLKISVQVC	2256.72	4.87373	0.0142857	83.4	Y	128	16	-	0.587689	0.316173	-	-
84	SySA-84	CVTIRLNDRGGRLKITVEVC	2245.69	1.87595	0.195238	-	-	-	-	-	-	-	-	-
85	SySA-85	CVRIRLNNGGSGVKVTVEVC	2103.49	1.87551	0.390476	78.2	Y	>256	>256	-	1.81367	0.38775	-	-
86	SySA-86	CLTVRVDDRGGRVKISLQVC	2217.63	1.87462	0.17619	-	-	-	-	-	-	-	-	-
87	SySA-87	CRVRINIDNRSGRVKLEVQC	2358.77	2.87595	-0.485714	86.5	N	>256	>256	-	4.62726	0.671573	-	-
88	SySA-88	CVRVRLNNRRRGLKITLQVC	2397.94	5.87372	-0.214286	97.7	Y	32	8	-	3.432	0.715864	-	-
-	Protegrin	RGGRLCYCRRRFCVCVGR	2160.63	5.7	-0.25	79.9	Y	0.5	0.5	8	41.8388	5.0343	100	0
-	Thanatin	GSKKPVPIIYCNRRTGKCQRM	2435.95	5.9	-0.9	82.5	Y	2	4	8	0.301817	0.868728	nd	nd
-	Kanamycin	-	-	-	-		-	1	nd	2	0.01472	0.0254957	-	-
-	Ciprofloxacin	-	-	-	-		-	0.008	nd	0.016	nd	nd	-	-

## Sheet: SyPA
Peptide	Sequence	charge	GRAVY	Purity	W3110 MIC (ug/ml)			%Hemo	St. Dev.	ML Predictive MIC Score
SyPA-1	CVRVRLNNGRRRLKVSLQVC	5.87372	-0.233333	81.3	64	64	32	1.29537	0.340258	4.14293
SyPA-2	CVTVRLNNRRRGLRVSLQVC	4.87402	-0.0809524	75.4	64	64	32	3.74881	1.47143	4.28682
SyPA-3	CVRVRLDNRRSGLRISLQVC	3.87446	-0.0714286	88.2	>128	>128	>128	0.393983	0.438784	4.22692
SyPA-4	CLRIRLNNGRRGLRVSVQVC	4.87402	-0.052381	70.3	128	64	64	1.58787	0.536453	4.08749
SyPA-5	CLRIRLNDRRRGLRVSLQVC	4.87446	-0.266667	70.2	128	128	64	1.89231	0.936098	4.28789
SyPA-6	CVRIRLNNRRRRVRVSVQVC	6.87401	-0.404762	80.7	32	32	32	0.895415	0.471888	4.29271
SyPA-7	CRVRVNIDNRSRTLRLQLQC	3.87446	-0.580952	76.3	>128	>128	>128	1.48042	0.491854	4.23767
SyPA-8	CLRVRLNNRRGRLRVSLQVC	5.87401	-0.280952	71.9	16	32	32	2.86533	0.873722	4.25144
SyPA-9	CLRVRLDDRRGRLRISLQVC	3.87491	-0.266667	77.5	64	64	64	11.3598	4.28211	4.16526
SyPA-10	CVRVRLNNRRRRVRVSVQVC	6.87401	-0.419048	85.5	16	16	16	1.99379	0.902728	4.09111

## Sheet: SySA-5 library
Name	sequence	AB5075 MIC MH (ug/ml)			AB5075 MIC FBS (ug/ml)			Length	potential S-S	#Charged	GRAVY
BHS-5	CLRVRLNNRRGRVKVSLQVC	64	32	32	>128	>128	>128	20	1	6	-0.245
BHS-5.1	CLRVRLRNRRGRVKVSLRVC	32	16	8	128	128	128	20	1	8	-0.345
BHS-5.2	CLRVRLRNRRRRVKVRLRVC	16	4	4	>128	>128	>128	20	1	10	-0.735
BHS-5.3	CLRVRLCNRRRCVKVRLRVC	8	8	8	128	128	128	20	2	8	-0.035
BHS-5.4	CLRVRLCRRRRCVKVRLRVC	4	8	8	64	64	64	20	2	10	-0.085
BHS-5.5	C-RVRLNNRRGRVKVSLQ-C	4	8	8	>128	>128	>128	18	1	6	-0.717
BHS-5.6	C-RVRLRNRRGRVKVSLR-C	4	4	4	128	128	128	18	1	8	-0.828
BHS-5.7	C-RVRLRNRRRRVKVRLR-C	8	16	8	>128	>128	>128	18	1	10	-1.261
BHS-5.8	C-RVRLCNRRRCVKVSLR-C	8	8	8	>128	>128	>128	18	2	7	-0.278
BHS-5.9	C-RVRLCRRRRCVKVRLR-C	8	8	8	>128	>128	>128	18	2	9	-0.539
BHS-5.10	CLRVRLN-RRGR-KVSLQVC	2	4	4	128	128	128	18	1	6	-0.311
BHS-5.11	CLRVRLR-RRGR-KVRLQVC	2	4	4	64	64	64	18	1	8	-0.572
BHS-5.12	CLRVRLR-RRRR-KVRLRVC	8	4	4	>128	>128	>128	18	1	10	-0.856
BHS-5.13	CLRVRLC-RRGR-CVSLRVC	32	8	16	>128	>128	>128	18	2	6	0.322
BHS-5.14	CLRVRLC-RRRR-CVRLRVC	8	4	4	64	64	64	18	2	8	-0.111
BHS-5.15	C-RVRLNCRRGRCKVSLQ-C	16	16	16	>128	>128	>128	18	2	6	-0.478
BHS-5.16	C-RVRLRCRRGRCKVSLR-C	32	64	32	>128	>128	>128	18	2	8	-0.589
BHS-5.17	C-RVRLRCRRRRCKVRLR-C	4	4	4	32	32	32	18	2	10	-1.022
BHS-5.18	CLRVRLN-RR-R-KVSLQVC	8	8	8	128	128	128	17	1	6	-0.306
BHS-5.19	CLRVRLR-RR-R-KVRLQVC	8	4	4	>128	>128	>128	17	1	8	-0.582
BHS-5.20	CLRVRLR-RR-R-KVRLRVC	8	4	4	128	>128	128	17	1	9	-0.641
BHS-5.21	CLRVRLC-RR-R-CVSLRVC	16	16	32	128	>128	>128	17	2	6	0.365
BHS-5.22	CLRVRLC-RR-R-CVRLRVC	32	8	32	64	64	64	17	2	7	0.147
BHS-5.23	C-RVRLN-RRGR-KVSLQ-C	8	8	4	>128	>128	>128	16	1	6	-0.85
BHS-5.24	C-RVRLR-RRGR-KVSLR-C	16	16	16	>128	>128	>128	16	1	8	-0.975
BHS-5.25	C-RVRLR-RRRR-KVRLR-C	32	32	32	>128	>128	>128	16	1	10	-1.462
BHS-5.26	C-RVRLC-RRRR-CVRLR-C	8	8	8	>128	>128	>128	16	2	8	-0.625
BHS-5.27	C-RVRCR-RRRR-KCRLR-C	128	128	128	>128	>128	>128	16	2	10	-1.65
