# Supplementary material for: Designing and identifying β-hairpin peptide macrocycles with antibiotic potential
Source: Sci Adv. 2023 Jan 11;9(2):eade0008. doi: 10.1126/sciadv.ade0008 (PMC9833666; doi:10.1126/sciadv.ade0008)
Supplement: Supplementary file 2 — Data S1 and S2 [file sciadv.ade0008_data_s1_and_s2.zip › sciadv.ade0008_data_s2.xlsx]

## Sheet: SynCH SLAY+predictions
peptide	Potency Score	l2FC_IPTG_100	l2FC_IPTG_15	padj_IPTG_100	padj_IPTG_15	charge	GRAVY
CLRIRVDDRRRRVRITLQVC	7.51659	0.321745	0.0550836			4.8749	-0.404762
CRIKINIDDRGGTVKLEVQC	8.76167	-0.209672	-0.180258	0.25154	0.610148	0.876106	-0.242857
CVTIRVDNGGGGLRITLQVC	8.73765	0.0248333	-0.298785			0.874475	0.557143
CRIKIDVDDGRRRVRLELQC	8.05068	0.249083	0.0414097			1.87684	-0.680952
CLRIRVNDRRRGVKITLEVC	8.52349	0.629822	0.456843			3.87594	-0.180952
CVRVRLNDGGRGVKISLEVC	8.95908	-0.385322	-0.0964128			1.87595	0.190476
CRIKVDVDNRRGTLKLEVEC	8.94213	-0.286406	0.0264025	0.00419461	0.973509	0.877878	-0.485714
CRIRVNIDNRGGRLRLQLQC	8.96617	-0.48432	-0.761086			3.87446	-0.533333
CRVKVDVNNGGGRLKLELQC	8.98781	-0.69597	-0.889417			1.87566	-0.309524
CVRVRLDDRRGRVKVTVQVC	7.92297	-0.207809	-1.05492			3.87462	-0.190476
CRVRINVDDRSRRLKLEVQC	8.89241	-0.0942563	-1.06984			2.87639	-0.714286
CLRIRLNDRRGGLKVSVQVC	8.93167	1.03756	0.622954			3.87417	-0.0238095
CRVRIDIDNGGRTLRLQLQC	7.63409	-0.297163	-0.162245			1.87491	-0.352381
CLTVRVDDRRRRLRISLEVC	6.24828	0.788432	0.638141			2.87668	-0.261905
CRIRVDIDDRGGRLKLEVQC	8.94018	-0.800093	-0.759773			0.876841	-0.485714
CVTIRLNDRGGRVKITLQVC	7.86309	0.0596563	-0.300695	0.96955	0.882423	2.87418	0.195238
CVTVRLNDRRRGLKISLQVC	4.80078	0.0745256	0.307287	0.96059	0.866236	3.87417	-0.0380952
CRVKVNVNDRRGRVKLEVQC	8.58462	0.169524	0.872583			3.87565	-0.661905
CRVKVDVNNGSRTVKLEVEC	8.60374	-0.585781	-0.170484			0.877435	-0.304762
CRVRINVDNGRRTVKLELQC	6.96722	0.248516	-0.189997			2.87595	-0.514286
CRIRININNRRGTVKLQLQC	8.63783	-0.0112633	-0.038902	0.994815	0.989033	4.87373	-0.485714
CLRIRVNNRGSGVKVSVQVC	9.19475	0.0586532	-0.0806689	0.876372	0.913096	3.87373	0.190476
CRIKINVDDRGGRLRLQLEC	9.05392	-1.17133	-0.159794			1.87639	-0.504762
CRIRININNRSRRVRLQLEC	8.75999	-0.169828	-0.0288522			4.87579	-0.714286
CVRVRLNNGRRGLRVTVEVC	5.72362	0.115299	-0.266624			3.87579	-0.0428571
CRVKINVNDRRGRVRLELEC	8.74106	1.45022	0.270439			2.87772	-0.695238
CRVKININNGRRTVRLQLQC	6.9292	-0.203511	-0.0330028	0.821717	0.990938	4.87373	-0.5
CLTIRVDDRGGGLKISVEVC	9.4943	0.631335	0.245058			-0.123599	0.385714
CRIRVNIDNGSRRVRLELEC	8.28126	-0.893774	-0.356266			1.87802	-0.533333
CVRVRVDDGRSRVRVSLQVC	7.39109	-1.79084	-0.0504282			2.87491	-0.047619
CLRIRVNNRGRRVKISLEVC	8.67663	-0.0736317	-0.162222	0.935214	0.917834	4.8755	-0.185714
CLRIRLDNGGGRLKITLEVC	7.98511	-0.106922	-0.0951301	0.637253	0.850412	1.87595	0.171429
CRIKVDVNDRRGTLRLELEC	8.90271	-0.531654	1.17288			0.87817	-0.533333
CLRIRVNNRRSRLKVTVEVC	8.43824	-0.122131	-0.000763325	0.530544	0.999542	4.8755	-0.214286
CRVKVDINDGGRTVKLQLQC	8.48486	-0.618435	-0.341413			1.87433	-0.290476
CVTIRVDDRGRGVKITLQVC	8.8754	-0.237199	0.220909			1.87462	0.214286
CRIRINVDNGGRRVKLQVEC	8.88651	-0.48418	0.033356			2.87595	-0.466667
CRIRVDINNRRRRLKLQVQC	7.11405	-0.315182	-0.40824			5.87417	-0.87619
CVTVRLNNGGGRLKVSLQVC	5.95122	-0.0924452	-0.0560956	0.73559	0.942786	2.87373	0.338095
CRIKVNVDNRGGRVKLEVEC	8.89342	-0.38654	-0.0810709			1.87743	-0.452381
CVRVRVNDGGGGVKVSLQVC	8.97295	1.13242	0.956689			1.87418	0.390476
CRVRVDIDNGSGRLKLELEC	9.00881	-0.113667	0.88791			-0.121827	-0.342857
CRIRVNVDNRRRTVRLQVQC	8.86545	-0.0895553	-0.662918			4.87446	-0.719048
CRIRVDVNNGGRTLKLQLQC	8.92274	0.332252	0.0555468			2.87418	-0.338095
CVRIRLNNRRRRLKITVQVC	5.24056	-1.69021	-0.40989	7.65307e-64	0.000541689	6.87372	-0.37619
CVRVRLDDRGGGVRVTLEVC	8.76921	0.468039	0.0963166			0.87669	0.152381
CRIRIDIDNRRGTLKLQVEC	8.86913	0.147075	0.509267			1.87639	-0.485714
CRVRVDVNNRGGRVKLQLEC	9.04011	0.135642	-0.709059			2.87595	-0.514286
CLRIRVNDGGSGVKITLEVC	9.32244	0.231563	0.118086	0.349166	0.892221	0.875955	0.385714
CRIKIDIDNGGGRLRLQVEC	9.42537	-1.77571	-0.424517			0.876398	-0.27619
CRVKINIDNRRGTVKLQLEC	8.74149	-0.32957	0.177288			2.87566	-0.471429
CRIRVNVDDGGGRVKLQVEC	9.00806	0.845942	-0.119605			0.876398	-0.285714
CLRVRLNDRGRGVKISVQVC	7.92006	0.0165943	-0.503353			3.87417	-0.0047619
CVRIRLDDGRGGLKISVQVC	7.86439	0.302665	0.451264			1.87462	0.204762
CVTVRVNNRGGRLKITLEVC	8.7912	-0.0467471	-0.119931	0.900641	0.804413	2.87551	0.180952
CVRVRLDNRGRGLRISLEVC	6.9625	-0.856628	-0.670683			2.87624	-0.052381
CRVKVDINDRRGTVKLQLEC	8.85676	-0.494899	-0.337385	0.574366		1.8761	-0.485714
CLTIRVNDRRGGLKISVEVC	9.208	-0.233671	0.055495			1.87595	0.190476
CRIKIDIDDGSRRVRLELQC	7.95484	0.0960942	0.213991			0.876841	-0.490476
CRVKIDIDDRGRRLRLQVEC	8.59442	-0.878674	-0.869669			1.87684	-0.680952
CVRVRLNNGRRRLRITVEVC	6.21012	-0.186757	-0.151559	0.891357		4.87579	-0.22381
CVRVRVNDRRGRLRVSVQVC	8.05798	0.129676	0.217239	0.774815	0.711342	4.87446	-0.22381
CRIKIDVDDGRGTVKLEVEC	9.05871	-0.284924	0.364269			-1.12167	-0.257143
CVTVRVDDGGRGVKVTVEVC	9.01549	-0.134897	-0.204184			-0.123599	0.4
CLRVRVDNGGSRLRITLEVC	7.70687	0.985238	0.0966564			1.87624	0.128571
CVRVRLNNGGGRLKITLEVC	8.77238	-0.0401733	-0.179103			2.87551	0.17619
CRVRIDIDNGRGTVKLQLQC	8.45075	-0.268034	-0.289793			1.87462	-0.304762
CLTIRLDDGGRRVKVSLQVC	6.34802	-0.215312	0.136187			1.87462	0.157143
CLRIRVDNGGRGVRVSLQVC	7.08491	-0.707472	-0.714397			2.87447	0.161905
CVTIRLNNGRSRLRVTLEVC	7.2343	0.0123558	0.00789225	0.981147	0.993988	2.8758	0.114286
CVRIRVDNRGSGLRITLEVC	8.92523	0.1376	0.248362			1.87624	0.161905
CLTIRLNNGGGRLKISLQVC	8.56433	-0.00715558	-0.0313772	0.992156	0.982216	2.87373	0.347619
CRVRINIDNRGGTVRLQLQC	7.95984	-0.344966	-0.10755			2.87447	-0.333333
CLRVRLNNGRSGVRITLEVC	6.87788	0.150323	0.0697335	0.87888	0.982414	2.8758	0.128571
CLTVRLDDRGSGLKISLQVC	6.1211	-0.0340567	-0.785321			0.874626	0.314286
CRIRVDIDDRGGTVKLQLQC	8.33408	0.142081	-0.856891			0.875069	-0.304762
CLTIRLNDRRRRLKVSLEVC	5.55842	-0.125157	0.0677443	0.631001	0.933838	3.87594	-0.252381
CRVRIDINNGGRRLRLQVQC	8.47362	-0.423179	-0.100459			3.87446	-0.514286
CRVKIDVNDGSGTVKLQVQC	8.68068	0.136546	-0.083902			0.874334	-0.0952381
CRVRIDVDDRSGRLRLELEC	9.12242	0.487372	-0.525831			-0.121092	-0.566667
CVRIRVNNRGRGVKVSLEVC	8.78735	0.158137	0.66894			3.8755	0.0142857
CLRVRVDDGRSGVKVSLEVC	7.35449	-0.217266	-0.0844496			0.876398	0.157143
CVRIRLNNRGGRVRITVEVC	8.43073	-0.343606	-0.33194	0.00960684	0.0496151	3.87579	0.0047619
CVTIRLNDRGRRLKVSLEVC	9.09246	0.435486	0.325856	0.361247	0.778966	2.87595	-0.0380952
CRVKIDINNRSGRVKLQLQC	8.32332	0.245857	0.258588	0.492865	0.677978	3.87388	-0.47619
CVRIRVNNRRGGLRISVEVC	9.06307	0.404316	-0.123747			3.87579	2.11471e-17
CVTIRLDNRGGGLKISVQVC	8.75002	-0.214482	-0.15071	0.333523	0.789342	1.87418	0.385714
CRIKIDINDGRGTLRLQVQC	8.79725	-0.220426	-0.240485			1.87462	-0.290476
CRVKVNINDRRRRLRLQVQC	8.49877	0.928024	1.24865			5.87417	-0.890476
CLRVRVNNGGRRLRVSLEVC	7.3121	0.334921	0.865611			3.87579	-0.0666667
CLTIRVNNGRRGLRVTVQVC	6.40526	-0.0061602	-0.0802953			3.87402	0.152381
CLTVRLDNGGGRLRVSLQVC	5.34812	1.1053	1.13063			1.87447	0.290476
CRVRIDIDNRSGRLKLEVQC	9.05962	-0.0447408	0.148222	0.968928	0.933137	1.87639	-0.504762
CRIKVNVDDRGRRVKLQLEC	8.89627	0.131277	0.259631			2.8761	-0.666667
CVRIRLDDRGGRLKVTVQVC	7.5456	0.107673	-0.0909977			2.87462	2.11471e-17
CRIRVNINNGGGRLKLELEC	9.1457	-0.545679	0.274919			1.87728	-0.309524
CRVKVNIDDRSRTLRLQVQC	7.79202	0.268049	-0.125866			2.87462	-0.533333
CVTVRVDDRRGGVKVSLEVC	9.22366	0.596027	-0.176212			0.876398	0.180952
CLTIRVNDRGSGLKISLQVC	8.82567	0.0266895	-0.0354295	0.953324	0.970598	1.87418	0.347619
CRIKVNIDNGGRRLKLEVQC	8.87029	-0.00244144	0.335824			2.87566	-0.457143
CVTVRLNDGGRGVRITVQVC	8.90321	0.029776	-0.467829			1.87447	0.366667
CRVRINVNDRGRRVRLELQC	8.77657	0.30098	0.920172			3.87624	-0.72381
CRIRVNINDGRGRVKLQVQC	8.3236	-0.11293	0.699207			3.87417	-0.466667
CVTIRVNDGGSRLRVTVEVC	8.46148	-0.243598	-0.290735	0.553315	0.650756	0.876247	0.347619
CLRIRLDDRGGRVRVTLEVC	7.94421	0.0636146	0.253594			1.87669	-0.047619
CRVRVDVDDRRGTVKLQVQC	8.45856	0.139847	0.626993			1.87507	-0.509524
CRIKVDVDNRSGTLKLELEC	9.17275	-0.76419	-0.122455			-0.122119	-0.328571
CVRVRLNNRRSRLRVTLEVC	7.51496	-0.0933713	-0.153844	0.921524	0.933838	4.87579	-0.27619
CRVKVDIDDGSRTVRLQLEC	6.86284	-0.270554	0.340542			-0.123156	-0.338095
CVRVRLNDGRRRVRVSLEVC	5.88996	-0.0272725	-0.037086			3.87624	-0.242857
CRIKIDIDNRSGTVRLQLEC	8.29147	0.356512	-0.0255735			0.876398	-0.309524
CRIRVNVDNRSGRLKLQVEC	9.49863	0.0996049	-0.943932			2.87595	-0.519048
CRVKINVDDRRRRVRLEVQC	7.31632	-0.340902	0.469925			3.87639	-0.871429
CRVKVDIDDRRRRVKLELEC	8.12615	0.671383	-0.0835894			1.87832	-0.861905
CRVRIDIDDGRRTVKLQVQC	7.46623	0.507166	-0.289627			1.87507	-0.480952
CRVRIDVDDRRRTLRLQLQC	7.81841	-0.313064	-0.263346			2.87535	-0.757143
CLRIRVDDRGRRVRISVQVC	7.86515	-0.281178	-0.27878			3.87491	-0.195238
CRVKIDIDNGRGRLRLQLQC	8.64847	0.144597	-0.381702			2.87462	-0.504762
CRIKVDVNDGGRRVKLQLEC	8.88243	-0.929687	-1.52255			1.8761	-0.471429
CRIKINIDNGGRTLRLQVQC	7.34046	0.00826552	0.056565	0.987965	0.945482	2.87418	-0.290476
CRIKINVNDGRGRVRLEVEC	8.72561	-0.24545	-0.0986189	0.111805	0.875369	1.87772	-0.466667
CLTIRVDNRGSGLRVTLEVC	9.34032	0.0392785	-0.336307			0.876247	0.309524
CRVKIDVDDRGGRLRLQLEC	9.00956	1.39529	0.34303			0.876841	-0.519048
CLTIRVNNGGRRVRISLQVC	6.66737	0.0328361	0.013177	0.987072		3.87402	0.161905
CRVRIDIDDRSGRLRLQLQC	8.75049	-0.0928547	0.671957			1.87536	-0.552381
CRIKVNVDDGSRTVKLQLQC	6.86509	-0.194708	-0.0103532	0.556231	0.994411	1.87433	-0.309524
CVRIRVDNRGGRLRISVEVC	8.91675	-0.142419	-0.336678			2.87624	2.11471e-17
CVRIRVDNGRRGVKISLQVC	7.26761	0.00603293	0.065609	0.995126	0.967662	3.87417	0.0285714
CLRIRLDNGRSGVKVSVQVC	6.65441	0.262654	-0.0789016			2.87418	0.171429
CLRVRVNNGRRRVKITVEVC	8.57149	-0.0651224	-0.0583372	0.778245	0.913381	4.8755	-0.17619
CLTVRVNNRGGGVKVSLQVC	8.89593	-0.0753076	-0.114991	0.781184	0.775608	2.87373	0.357143
CRIKIDINNRSGRLRLELEC	9.45562	-1.10672	-0.458239	0.00556825	0.727075	1.87772	-0.509524
CVRIRLDNGGRRLRISVQVC	5.49789	0.471147	0.656999			3.87446	-0.0190476
CVTVRLDNGGRGVKVSLEVC	9.25432	-0.00626101	-0.0286476	0.995126	0.987658	0.875955	0.357143
CLRIRVNDRRGRVRVTVEVC	8.91974	0.312444	-0.146659			3.87624	-0.204762
CVTIRVNNGGRRLKISVEVC	8.88414	-0.110112	0.0524849	0.925758	0.9865	2.87551	0.209524
CRIKVNVDNRGGTVKLQVQC	8.98622	-0.16977	-0.115087	0.44324	0.848765	2.87388	-0.271429
CLRIRLDDRGRRLRVTLQVC	6.93028	0.116632	0.0315416	0.558469	0.969987	3.87491	-0.261905
CLTVRVDNRRRGLRISVEVC	8.67131	0.472218	-0.0963047			2.87624	-0.047619
CLTVRLDDGRSRLRISVEVC	7.72275	-0.50137	0.0787352			0.87669	0.109524
CVRVRVDNRGSRLRVSLQVC	8.31776	0.55036	-0.105711			3.87446	-0.0666667
CRVKIDIDDRRGRVRLQVQC	8.75519	0.354461	-0.0432052			2.87506	-0.661905
CRIRVDIDDGGGTVRLEVQC	8.62041	-0.0940373	-0.0855722			-1.12286	-0.119048
CRVKINVDDGSRRLRLELQC	9.37764	0.23178	-0.522148			1.87639	-0.538095
CLTIRVDNRRSGVRVTVQVC	8.09208	0.310693	0.061933			2.87447	0.152381
CVTVRVNDRGGGVRISLQVC	8.81781	0.706743	0.270909			1.87447	0.361905
CVRVRVNNRGSRVKISVQVC	8.6592	0.161091	-0.00158786	0.31482	0.999346	4.87373	0.0142857
CRIKIDIDDRSRRLRLELQC	8.78837	-1.30464	-0.0644389			1.87684	-0.704762
CVTIRLNDGGSRLRVTLEVC	8.19542	0.0977182	0.360533			0.876247	0.309524
CLTVRVDDRGSRVKITLQVC	8.77476	-0.700483	0.0546937			1.87462	0.161905
CRVRIDIDNGRRRVRLELQC	7.7284	0.902771	-0.0734377			2.87668	-0.709524
CVTVRLDNRGGGVKITLQVC	8.98115	0.473781	0.137154			1.87418	0.37619
CRIRINIDDRRGRVRLEVEC	8.43815	0.138504	0.830473			1.87846	-0.67619
CRIRIDVDDRRRRLKLQVEC	8.76378	-0.426702	0.214024			2.87683	-0.87619
CRVKVNVDDGRGTLKLQVQC	8.65706	-1.03269	-0.657377			1.87433	-0.304762
CRVKINVDDGRRRLKLEVEC	9.11271	-0.613922	-1.81497			1.87787	-0.666667
CVRIRLNDGGRGVKVTLQVC	6.91489	-0.512368	0.00424769			2.87418	0.195238
CRVKIDVDDGGRRLKLQLEC	8.66042	-0.345029	0.0339059			0.876549	-0.490476
CRIRINVDDGSRTLRLQVEC	8.19668	0.49739	-0.457438			0.87669	-0.352381
CVRIRVNNGRSGLKISVQVC	6.38982	-0.181238	-0.251929	0.442331	0.375403	3.87373	0.204762
CLRIRVDDGGSRVRITLEVC	9.37669	1.4593	1.82339			0.87669	0.161905
CLTVRLNNRRGRVRISVEVC	8.71137	-0.438102	-0.0141217			3.87579	-0.047619
CLTIRVNNRRRGLRISLQVC	5.06189	-0.0931195	0.213894	0.956558		4.87402	-0.052381
CRVRIDIDNRGRTLKLEVEC	9.04978	-0.413998	-0.981366			0.87817	-0.5
CRVRVDVNDRSGRLRLELEC	8.94877	0.295466	-0.0846643			0.878462	-0.580952
CVTIRVNNGGGRVRISLQVC	8.05676	0.18674	0.426044			2.87402	0.37619
CRVKVNVDNRRGTVRLELEC	8.68582	-0.632706	-0.121069	6.5881e-08	0.82539	1.87772	-0.528571
CVRVRLNNGGSGLKITLEVC	9.21302	0.00268528	-0.0714339	0.9989	0.985318	1.87551	0.352381
CVRVRLDDGRGRLRVSLEVC	8.60758	0.648095	-0.663874			1.87669	-0.0666667
CVRVRLDDGRGGLRVSVEVC	8.92093	0.209313	0.234307			0.87669	0.147619
CLRIRLDNRRSRVKITLEVC	6.35459	-0.00273413	-0.0390748	0.995573	0.956837	3.87594	-0.219048
CRIRVNVNDRSGRLKLEVQC	8.54275	-0.480777	0.231869			2.87595	-0.519048
CVTVRLDDRGRGLKISVQVC	8.33864	-0.968344	-0.923848			1.87462	0.17619
CRVRIDVDDGGGRVRLELQC	8.79638	0.297187	0.343413			-0.122864	-0.333333
CVRIRVNNRRSRVRVSLEVC	7.29016	-0.0757604	0.224927			4.87579	-0.228571
CRVKINVNNRGGRVKLQVQC	9.09607	0.426611	0.185632			4.87343	-0.452381
CVRVRVNNGRRGLKVTVQVC	7.42887	-0.880716	-0.646012			4.87373	0.0047619
CRVRINIDDRRRRVRLEVEC	8.58112	0.603523	0.180691			2.87845	-0.885714
CVTVRVNNGRRGVRVTVQVC	7.80434	-0.134226	0.0598864			3.87402	0.17619
CVRIRVDDRRSGVKVTLEVC	9.22064	0.363035	0.440896			1.87639	3.70074e-17
CRIKINVDNGRRRLRLELQC	7.79696	0.0880387	0.0698987			3.87594	-0.7
CRIKVNINDRRGRLRLEVQC	8.55889	-1.20783	-0.922971			3.87594	-0.680952
CRIKIDVDNGSGTLKLELEC	9.1986	-0.368722	-0.15912	0.0245549	0.777758	-1.12212	-0.119048
CLRVRVNNRRSGVRVSLQVC	6.19244	-0.0441107	0.143428	0.938099	0.840523	4.87402	-0.0666667
CLRIRVNNRGSGLKITLQVC	9.15758	0.172886	0.00699906	0.267929	0.993988	3.87373	0.171429
CRVRVDINDGRGTVKLQVQC	8.43781	1.15671	0.175906			1.87462	-0.3
CRIKIDVDNGGGTVRLEVQC	9.03632	0.14031	-0.384296			-0.123599	-0.0904762
CVRIRLDNRGSGVKVSVQVC	7.18358	0.460694	0.6446			2.87418	0.190476
CRVKVNIDNRGRRLKLQLEC	8.98538	-1.55787	-0.551336			3.87565	-0.685714
CLTVRLNDRGSRVKVSLEVC	7.97488	-0.014937	-0.251493			1.87595	0.12381
CRVRVDVDNGSRTVRLQVEC	8.9499	0.0617993	-0.871153			0.87669	-0.361905
CRIKINVNDRRRTLRLEVEC	8.93639	-0.0237999	0.0467398	0.953307	0.950422	2.87772	-0.695238
CLTVRVNNRRSRVKITLEVC	8.84674	0.124569	0.0157999	0.417404	0.985739	3.8755	-0.0333333
CRVRININDGRRTVKLEVEC	8.90633	-0.0720043	-0.07664	0.850173	0.928122	1.87772	-0.480952
CRIRVNINDGGGRLRLQVQC	8.49463	0.191778	-0.285679			2.87447	-0.319048
CVTVRLNNRGGGLKVTLQVC	8.53191	-0.385795	0.131406	0.746488		2.87373	0.342857
CRIRINIDNGRRRLRLELEC	7.65386	0.441862	-0.959158			2.87801	-0.714286
CRVRVDVDDGSGRVKLEVEC	8.63607	-0.240868	-0.148083	0.100111	0.697844	-1.12138	-0.319048
CVRIRVNNRGSRVKISLEVC	9.52202	0.232245	0.363929	0.820476	0.815979	3.8755	0.00952381
CVTIRLNDGRRGLRISLQVC	5.32251	-0.145844	-0.154682	0.920857		2.87447	0.142857
CRVRVNVDNRRRTLKLQLQC	7.62883	-0.294984	0.273375			4.87417	-0.742857
CRIRVNIDNRRRTVRLELEC	9.26677	-0.341772	-0.115206			2.87801	-0.72381
CRIKININDGSRTVKLQVEC	8.2813	0.0251251	0.0655605	0.988542	0.985318	1.87566	-0.261905
CLTVRLDNRRGRVKISLQVC	6.67719	-0.416509	-0.41191			3.87417	-0.0380952
CRVKIDIDNGRGTVKLELEC	8.96608	0.807908	1.2948			-0.122119	-0.27619
CLTIRVDNRGGGLRITLQVC	8.69321	0.393137	0.0768249	0.71242		1.87447	0.342857
CLRIRLNNRGSRLKVSVEVC	7.90584	0.203859	0.0439697	0.441386	0.972777	3.8755	-0.0428571
CRIRININDRSGRVKLELQC	8.76109	-0.119135	-0.190709			2.87595	-0.490476
CRIKIDINDGGGRVKLEVEC	8.82882	-0.353098	-0.299563			-0.122119	-0.228571
CVTVRVDDGGSRVKITVQVC	7.81702	0.807321	0.380752			0.874626	0.395238
CVRVRLDNGRRGLKISVEVC	7.77111	0.319365	-0.592912			2.87595	-0.0047619
CRIKVDIDDRGGTLKLQLEC	7.74873	0.232316	0.505173			-0.123447	-0.295238
CRVKIDIDDRSRTVRLQVQC	8.60439	0.153324	0.381643			1.87507	-0.5
CRVKVNVDDRGRRVKLQLQC	8.45223	-0.328659	0.360919			3.87432	-0.680952
CRIRIDIDNGRRTLKLEVQC	8.8148	-0.0430246	-0.0499674			1.87639	-0.485714
CRIRINVDNRGGTVRLELQC	8.52641	0.204328	0.848299			1.87624	-0.333333
CVRIRLNDGRSGLRVTLQVC	4.67013	0.519012	-0.404511			2.87447	0.128571
CRIRVNINNGRRRLRLQLQC	7.4387	-0.331131	0.0226247			5.87401	-0.728571
CRVRVDVNNGSGTLRLQVEC	9.12313	-0.358928	-0.946318			0.876247	-0.185714
CRVRVNINDGGRTVRLQLQC	8.48912	0.572854	0.211638			2.87447	-0.347619
CRIKINIDDRRRTVKLEVEC	9.13719	-0.0342958	-0.117005	0.935457	0.821346	1.87787	-0.633333
CRVKINVDNGSRTVKLQLEC	8.03147	0.664202	0.286308			1.87566	-0.309524
CLRVRVDNRRSGLKISVEVC	8.82407	-0.00657781	0.0873641	0.990079	0.87926	2.87595	-0.0238095
CVTVRVDDGGSRVRITLEVC	8.75092	-0.0166558	-0.0435317			-0.123307	0.347619
CRVKININNGSRTVRLEVQC	8.65774	-0.0153317	-0.0504473	0.981068	0.960518	2.87551	-0.304762
CRVRVDIDNGSRRVRLELQC	7.59269	0.115851	-0.104575			1.87669	-0.547619
CRIRVDINNGSGRLKLQVQC	9.03666	0.782427	0.89716			2.87418	-0.309524
CRIKIDIDDGGGRVKLQLEC	8.42897	-0.620702	-0.147973			-0.123447	-0.247619
CVRVRVNNGGGGLRITLEVC	9.09086	0.439299	-0.596968			1.8758	0.361905
CRVRVDINDRSRRVKLELQC	8.65001	0.610031	0.454971			2.87639	-0.714286
CVTVRVDDRRSGLKVSVEVC	9.01456	0.155924	-0.0794422			0.876398	0.161905
CVTVRVNNGRSRLKITVQVC	8.06484	0.00938983	-0.0402881	0.987957	0.970213	3.87373	0.180952
CVTVRVNDGRSGVRISVEVC	8.94734	-0.387874	-0.36603			0.876247	0.361905
CVTIRVDNGRRGLRITLQVC	5.89108	0.43582	0.166862	0.618973		2.87447	0.166667
CVRVRLNNRRSRVRVSVEVC	7.99063	0.0839135	0.20896	0.968928		4.87579	-0.242857
CRVRINVDNRRGTLRLQLQC	8.81259	0.619427	0.247832			3.87446	-0.561905
CLRIRLNNGRSRVKVTVQVC	6.86479	-0.0623407	-0.126323	0.811172	0.673853	4.87373	-0.0190476
CLRIRLNNRGSRLRISLQVC	4.88573	-0.0439465	-0.0227935	0.889331	0.980797	4.87402	-0.0761905
CRIKINIDNRSRRVKLELQC	9.11329	-0.233402	-0.148924	0.186805	0.750645	3.87565	-0.657143
CVRVRVDNRRSRLRITLQVC	8.569	0.0427483	0.00785132	0.861197	0.991486	4.87446	-0.242857
CLTVRLNNRRSRLKVSVQVC	6.56438	-0.221938	-0.0683095	0.166675	0.930107	4.87373	-0.0714286
CRVKINIDDGGGRVKLQVEC	7.9919	-0.258456	0.0111505	0.335495	0.993988	0.876106	-0.242857
CLTVRVNNGGGGVRVSLQVC	8.72709	-0.133804	-0.678081			1.87403	0.52381
CRVRIDVDNRSGRVKLELEC	9.28367	0.547228	0.0549662			0.87817	-0.519048
CRIRVNVNNRGRRLKLQLEC	8.08793	-0.84221	-0.68795			4.8755	-0.714286
CRVRINVNDGSRTLKLELQC	8.57744	0.284968	0.365252			1.87595	-0.357143
CRVRIDVDNGRRRVKLQVQC	8.55128	-0.269387	-0.523439			3.87462	-0.67619
CVTVRLNNGRSRLKVTVQVC	8.09777	-0.13151	-0.178765	0.655294	0.674569	3.87373	0.147619
CLRIRLNNRGRRLKISVEVC	7.76884	-0.380501	-0.182333	0.00101116	0.528097	4.8755	-0.204762
CRVRVDIDNRSRRLKLQVQC	7.1284	-1.39589	-0.656463			3.87462	-0.714286
CRVKVDIDDRRRRVKLEVQC	8.09272	1.56851	0.674152			2.87654	-0.842857
CRIKIDVDDGGRTLKLQVEC	7.60907	0.32702	0.44214			-0.123447	-0.27619
CLTIRLNNGGSRLKVTVQVC	8.15469	-0.010255	-0.15131	0.984605	0.703185	2.87373	0.338095
CRVRVDIDDRGRRVRLQVQC	7.76023	0.348935	0.647314			2.87535	-0.704762
CRIKVNIDDRSRTLKLELQC	9.04223	-0.0634081	-0.131189	0.861436	0.788035	1.8761	-0.509524
CRIKINIDNGSRRLRLQLEC	9.56734	-0.373658	-0.356931			2.87595	-0.509524
CLTVRLDDGGRRVKVSVQVC	7.53672	-0.680603	0.0270267			1.87462	0.161905
CRIRVDIDDGGGRVRLQVQC	9.01243	-0.539799	-0.531065			0.875361	-0.3
CVRIRVDNGRSRLRITVEVC	8.2695	0.737924	0.533852			2.87624	-0.0142857
CRIKIDIDNGSRRLRLELEC	8.72144	-0.0628179	-0.283108			0.87817	-0.509524
CRVRIDIDNRGRTVKLQLQC	7.63443	1.21009	1.14877			2.87462	-0.5
CVRVRLDDGGRGVRITLQVC	6.18325	-0.692619	0.340177			1.87491	0.166667
CRIRINIDNGRGTVKLELEC	8.51699	0.149879	0.134107			0.877727	-0.290476
CRIRVDVNNRRGRVKLQVEC	8.98109	0.0412064	-0.380875			3.87594	-0.67619
CVTVRLDDRRSRVKVTLQVC	7.65205	-0.298223	-0.666829			2.87462	-0.047619
CVTIRLDDRRGRLRVTVQVC	8.24479	0.808521	0.158323			2.87491	-0.0428571
CRIKVNIDDGGGTLKLQLEC	8.88521	-0.739056	-1.4583			-0.12389	-0.1
CRVKIDINDGRGRLKLEVQC	8.63144	-0.419628	0.426536			1.8761	-0.457143
CRVKVNVNDGSGTVKLQLQC	8.91873	-0.488022	-0.387598			1.87389	-0.128571
CRVKVNINDRGRTVKLQVQC	7.75091	-0.219034	0.165538			3.87388	-0.466667
CLRVRLNDGGGGLKITLQVC	8.59877	-0.183561	-0.223226			1.87418	0.352381
CRIKIDVDNGSGRLKLQVEC	9.26912	1.17757	0.740752			0.876106	-0.280952
CLRIRLNNGGGRLKITLQVC	6.59382	0.129503	0.563382	0.922456	0.576654	3.87373	0.171429
CRIRVNIDDGGRTVRLQVQC	8.6019	-0.326749	0.0455587			1.87491	-0.314286
CLRIRLDDGRSGLKVTVEVC	8.74925	-0.0147117	-0.0549947	0.981432	0.956039	0.876398	0.157143
CRIKVNVDDRGRTVRLQLQC	8.46885	-0.636617	-0.602333			2.87462	-0.514286
CRIKINIDNRSRTLRLELQC	9.25023	0.000724296	-0.0501451	0.999027	0.953838	2.87595	-0.52381
CRIRVDVDNGGGRLKLELQC	9.03741	-0.463567	-0.454862			0.876398	-0.32381
CLRVRVNDGGGGLKVTLEVC	8.85724	0.741073	0.0924848			0.875955	0.357143
CRVKVDINNGSRRLKLELEC	8.96673	-0.388163	-0.027438	0.296459	0.98928	1.87743	-0.509524
CLTVRLDDRGRGLRVSLEVC	9.19052	-0.139493	-0.0439355	0.728573	0.975623	0.87669	0.0952381
CLTIRVDDRGSRVRITLQVC	8.15694	0.359233	0.118276			1.87491	0.147619
CVRVRVDNGGSGVRISLEVC	9.12991	1.36721	1.46138			0.876247	0.357143
CVTIRVDNGGGRLKITLEVC	9.05674	0.0821663	-0.200189			0.875955	0.390476
CVRIRLNDGGRRLRITVQVC	5.54502	-0.0978556	-0.0316367			3.87446	-0.0142857
CRVRVNIDNRRGTVRLELEC	8.48229	-0.459909	-0.641307			1.87802	-0.542857
CRIRINVDDRGGTVRLEVEC	8.31152	0.164046	0.479691			-0.121535	-0.314286
CVRVRVNDGGSRLKVTVQVC	8.51732	0.340544	0.0300867			2.87418	0.180952
CRIKIDVNNRGGTVKLQVEC	8.62621	0.245783	0.121383			1.87566	-0.257143
CRVRINVDNGSRTLKLQLQC	6.63778	0.289153	0.0338763			2.87418	-0.357143
CRVRINVNDRSRTLRLEVEC	8.71567	-0.0165452	0.0349521			1.87802	-0.561905
CRIRININDGRGRVKLEVEC	8.77793	-0.377195	0.150248			1.87772	-0.452381
CVRVRVNNGRRRLKITLQVC	6.15054	-1.53074	-0.354584	1.16732e-20	0.262367	5.87372	-0.195238
CVTVRVDDGRGRVRITVQVC	8.46818	0.37907	-0.133316			1.87491	0.190476
CRIKIDIDDGSRRLKLELQC	8.0074	-0.160667	-0.0170035	0.779342	0.993682	0.876549	-0.480952
CRVRIDVDDGRRRVRLQVEC	8.79509	0.846445	-0.0836202			1.87713	-0.704762
CRVRVNIDDRGRTLKLQVEC	7.99637	-0.109626	-0.321744			1.87639	-0.514286
CRVRVDVNNGGGRLKLQLQC	8.99321	1.63631	1.27941			2.87418	-0.338095
CVTVRVDDRGGRVRISLQVC	7.5233	0.456766	0.669759			1.87491	0.166667
CLRIRVDNRGSGVKVSLEVC	8.74296	0.0429394	-0.127345			1.87595	0.171429
CRVKVDINDGGGRVRLQLQC	8.89011	0.671174	0.342316			1.87462	-0.304762
CRIKVDVDDRSGTVKLQVEC	8.92642	-1.74003	-1.66694			-0.123447	-0.290476
CVTIRVDDGGSRVRVTLQVC	8.87988	0.70361	-0.582906			0.874918	0.347619
CLTIRVNDRGGRVRISVEVC	9.00155	0.493906	0.306851			1.87624	0.180952
CRVRINIDDRSGTLRLQVEC	9.0309	-0.54746	-0.177027			0.87669	-0.352381
CVTIRLNDRGSRVRVTVEVC	8.97588	0.143298	0.181406	0.499379	0.538117	1.87624	0.152381
CRIRIDIDDGRRTVRLQVQC	7.79503	-0.0166838	0.109998	0.974158	0.83614	1.87536	-0.495238
CRIKIDINNGRRRVKLEVQC	8.80903	-0.395124	-0.275097	0.00352514	0.228342	3.87565	-0.619048
CVTVRVDNGGSGVRISVQVC	8.82704	0.530494	-0.193826			0.874475	0.557143
CLTVRVNDRRRGVRVTLEVC	8.61951	0.330946	-0.427875			2.87624	-0.0571429
CLTVRVDDGGRGLRVTVEVC	9.1243	-0.128651	-0.190942			-0.123307	0.333333
CRVKIDVNDGSRTLKLQLEC	8.85161	-0.177064	-0.161645	0.34221	0.647761	0.876106	-0.328571
CRIRIDVNDGGRRLRLQVEC	8.48521	0.458446	0.69428			1.87669	-0.514286
CRVRVDVDDGSRTVKLEVQC	8.6332	0.756646	0.296734			-0.123156	-0.333333
CRVRVDVDDRRGRVKLQLQC	8.60514	0.951327	0.919877			2.87506	-0.709524
CRIKIDVNNGRGRVKLELQC	8.94121	1.53259	-0.0545737			2.87566	-0.457143
CVRVRVDNRRRRLRVSLEVC	6.64312	-0.694152	-0.138847			4.87623	-0.438095
CRIRVNVDDGRGRLRLEVQC	8.5452	0.550865	1.30402			1.87669	-0.528571
CRVKIDVNNGRRTLRLELEC	9.22778	-0.0765177	0.140363			1.87772	-0.533333
CVTIRLNNGRSGLKVTVQVC	7.87634	0.120755	0.0530653	0.56398	0.943192	2.87373	0.357143
CLRVRLDDRGGGLKITLQVC	6.97632	0.325855	0.352143			1.87462	0.157143
CRVKVDVDNGRGTLRLQVQC	8.7119	-1.06967	-1.07313			1.87462	-0.333333
CRVRIDINDGSRTVRLELQC	8.88029	1.00324	0.732131			0.87669	-0.352381
CRIRIDINNRGGTLKLQVQC	9.08188	0.201237	-8.87486e-05	0.741612	0.999881	2.87418	-0.290476
CVTIRLNDGRRRVKVTVQVC	7.06239	0.159456	0.133175	0.617402	0.860347	3.87417	0.0047619
CRVRVDINNRGRRLRLELEC	9.40387	-0.879205	-0.890792			2.87801	-0.742857
CRVRVNVNNGRGTLKLELQC	8.76189	0.156012	0.714972			2.87551	-0.352381
CRIRIDVNDGSGRLRLQLQC	9.02989	0.586456	0.640474			1.87491	-0.357143
CVRVRVDDGGSRLRISLEVC	7.07237	0.0211942	0.549194			0.87669	0.142857
CLRIRLNDRRGRVKISVEVC	8.14042	-0.116373	-0.63236			3.87594	-0.185714
CRIRVDVNDRRRTLKLQLEC	8.75195	1.50454	1.60429			2.87639	-0.728571
CVRIRVNNGGGGVKISVEVC	8.90469	-0.0910076	0.133147	0.925677	0.945482	1.87551	0.438095
CLRIRLNDRGRGLRITLEVC	7.30073	0.109139	0.0145767	0.572098	0.986884	2.87624	-0.052381
CVTIRLNDGRGRVKITVEVC	8.82879	0.109605	0.236823	0.945051	0.931243	1.87595	0.214286
CRIRVDIDNRGRRLRLQVQC	7.54802	-1.74882	-0.983558			3.87491	-0.709524
CRVRIDVNDGRGTVRLQLQC	8.39063	0.894004	0.930801			1.87491	-0.347619
CRVKVNVDNGGGTLRLEVQC	9.09483	-0.342244	-0.333564			0.875955	-0.138095
CLRVRLNDRRRGVKITLEVC	8.66631	-0.339323	-0.345694	0.74811		3.87594	-0.214286
CRVRVDIDDGGRTVKLEVQC	8.93725	0.6846	-0.457093			-0.123156	-0.3
CRVKIDIDDRGRTVKLELQC	8.81981	0.257438	0.0811524			0.876549	-0.471429
CRIKIDINNRSGRVKLQVQC	9.05261	-0.115218	-0.0904057	0.710842	0.906148	3.87388	-0.442857
CLRVRVDDGRRRVKVTLQVC	7.67208	0.0856442	-0.31879			3.87462	-0.209524
CRIRVNINDGSGRVRLEVEC	8.80047	0.689589	0.495578			0.878018	-0.319048
CLTVRVNNRGGRVRISLQVC	7.91005	-0.160309	-0.323351			3.87402	0.147619
CVTVRLDDGRSRVRISLEVC	6.36439	0.02227	-0.0861963	0.976366	0.942164	0.87669	0.128571
CVTIRVNDRGGGVRVSVEVC	9.00712	0.187941	0.545875			0.876247	0.380952
CVTIRVNDRGRGLRISVQVC	8.72063	-0.134061	-0.942205			2.87447	0.180952
CLRVRVDNRRRGVKVSLQVC	6.715	-0.546116	-1.36254			4.87417	-0.214286
CVTVRVNDRRGGVRVTVQVC	8.56328	0.140612	0.235822	0.795724	0.747898	2.87447	0.17619
CRVRVDVNDRSGTVKLQVQC	8.54601	0.67763	0.319649			1.87462	-0.333333
CVRIRVDNRGGGVRVTVEVC	8.94708	0.922792	-0.333723			1.87624	0.204762
CRVRIDIDNRGRRLRLQLQC	7.98714	-0.159917	-0.18614			3.87491	-0.728571
CVRIRLDNGRSGVKVTLEVC	8.00961	-0.305287	-0.182491	0.766328	0.949418	1.87595	0.17619
CLRIRLNNRRGGVRITVEVC	7.80866	0.0566426	0.199993	0.957169	0.889291	3.87579	-0.0142857
CRVRININNRGRRLKLQVEC	8.61269	0.471688	-0.100283			4.8755	-0.680952
CRVRIDVDDRSGTLKLELQC	8.97792	0.320865	-0.0181445			-0.123156	-0.357143
CRIKINVNNRSRRLKLELEC	9.23876	-0.0965649	-0.1352	0.709322	0.722966	3.87698	-0.690476
CLTVRVNNGRSRVRVTLEVC	8.34118	-0.243552	-0.248092			2.8758	0.119048
CVTVRVDNRRRRVKITLQVC	7.24517	0.0990458	-0.186358	0.946177	0.946757	4.87417	-0.190476
CVRIRVDDGGGRVKVTVEVC	8.97357	0.183264	-0.0980908			0.876398	0.233333
CLRVRVNNGRGRLRVTLEVC	8.58717	-0.537983	-0.112803			3.87579	-0.0619048
CVTIRLNNRRSGLRVSVQVC	5.94155	-0.0432144	-0.119861	0.934134	0.877557	3.87402	0.128571
CRVKVDVDNRRRTLKLEVEC	8.71686	-0.01311	0.193719	0.995049		1.87787	-0.695238
CRIRVNINNRSRRVRLQLEC	9.01545	0.129415	0.218846			4.87579	-0.728571
CVTIRVNDGRGGLRISLQVC	9.11872	0.882216	0.0929726			1.87447	0.357143
CRVKVNVNNGRGRLRLELQC	8.74737	-0.293505	0.0417263			3.8755	-0.533333
CLRIRVNDRGSRVKISVEVC	8.31199	0.0166011	-0.0224015	0.993442	0.994762	2.87595	0.00952381
CLTIRVDNRGSRVKVSLQVC	8.78018	0.0738432	0.045791	0.900641	0.977739	2.87418	0.157143
CRVRVNIDDRSGRVRLELQC	8.71436	0.822709	0.93268			1.87669	-0.547619
CLTIRLDDGGGRLKITLQVC	9.00492	0.102656	0.247013	0.954696		0.874626	0.352381
CRIRVNVDNRRRTVRLQVEC	8.12721	0.934292	-0.458707			3.87624	-0.719048
CRVRVDVDDRGRRVKLQVEC	8.59239	-0.093354	0.309412			1.87684	-0.690476
CRVKIDIDDRRRRLRLQVQC	7.43231	-0.312769	0.280217			3.87506	-0.87619
CRIKVDVDNGSRTVKLELEC	9.21974	-0.803136	-0.614651			-0.122119	-0.309524
CRVRVDIDNRGGTVRLQLQC	8.34506	0.29828	0.672178			1.87491	-0.347619
CLTIRVNDRRRGVKVTVQVC	8.54725	-0.116838	0.0140115	0.947939		3.87417	0.0047619
CRVRINIDNRRGRLRLQLQC	8.78566	-0.354463	0.0150128			4.87446	-0.728571
CRVRINIDNRRRRLKLQVEC	9.14739	0.119969	0.0621088	0.733502	0.953173	4.87594	-0.87619
CRVKVDIDDGGRRLKLELQC	9.07927	-1.24982	-0.239219			0.876549	-0.490476
CRVKIDVDNRSGTVRLQVEC	9.02516	0.626142	0.342299			0.876398	-0.319048
CRIRVNIDNGRGRLKLQVQC	8.5477	-0.274153	0.201753			3.87417	-0.485714
CVRIRLDNGRRRLKVTVEVC	6.18849	0.0667441	0.254005	0.972331		3.87594	-0.195238
CLTIRLDDRGGGVRISLQVC	8.0692	0.336151	0.488017			0.874918	0.338095
CRVRINIDDGGRRVKLEVQC	8.94597	0.474025	0.481948			1.87639	-0.466667
CRVRVNVNNGRRTVKLQLEC	8.08338	0.224829	0.75899			3.8755	-0.528571
CLRIRVDNGRSGVKISLEVC	8.61327	-0.02295	0.135595	0.967225	0.799631	1.87595	0.185714
CLTVRLDDGGRRVKVSVEVC	7.46496	-0.0665145	0.123824			0.876398	0.161905
CRVRINIDDRSRTLKLEVQC	9.27355	-0.0703472	-0.0408902	0.891784	0.977297	1.87639	-0.519048
CVRVRVDNGGGGLKVSVQVC	8.64819	-0.238388	-0.855454			1.87418	0.390476
CRIKVDVNDGSRTLRLEVQC	8.60564	0.439742	0.0701485	0.589213		0.876398	-0.338095
CVTIRLNNRRSRLKITVQVC	7.01729	-0.188672	-0.0297884	0.130613	0.969944	4.87373	-0.0190476
CLRVRLNDGGGRLRVTVQVC	7.24573	0.600554	0.312101			2.87447	0.133333
CRVRVDVDDGRRRLRLELQC	7.79074	0.316642	-0.0610377			1.87713	-0.757143
CLRVRLNDGRSRLKVSLQVC	5.50855	0.502472	0.628368			3.87417	-0.0761905
CRIKIDINNGGRTLKLQVQC	7.09924	-0.0904026	-0.122716	0.752974	0.79075	2.87388	-0.261905
CRVKVDVDDRSGTVKLEVEC	8.73018	0.410906	0.065081			-1.12167	-0.304762
CLRIRLNDGRSRVRVSVEVC	7.42453	0.0948684	0.194417			2.87624	-0.052381
CRVKVNVNNGRRRLRLQLEC	8.71987	0.69483	1.45505			4.8755	-0.728571
CLRVRLDNRRGRLKVSLEVC	5.62179	0.923212	0.803174			3.87594	-0.252381
CRVKINIDNGGGTVRLQLQC	8.88713	-1.55968	-0.556161	9.86146e-21	0.00840689	1.87418	-0.109524
CRIRVDIDNGSRTVRLEVEC	9.35708	0.427556	1.5576			-0.121535	-0.333333
CVTVRVDNGGSGLRVSVQVC	8.2105	-0.378735	0.138313			0.874475	0.52381
CVRVRVNNRRSGLKVTVQVC	7.78806	0.257026	0.0470058	0.844478		4.87373	-0.0142857
CVTVRLNDGRRGVKVSLQVC	5.19355	-0.736892	-0.446028			2.87418	0.161905
CRIRVNVNDRRRTVKLQLEC	8.92638	0.291105	-0.0128176			3.87594	-0.709524
CLRVRLDDGRRRVKVSVQVC	5.83325	0.103776	0.640387			3.87462	-0.214286
CVTVRVDNRGGRLRVTVEVC	8.92611	-0.187414	-1.15914			1.87624	0.157143
CRIKIDIDNGGGTVKLQLQC	9.14102	-0.346193	0.341099			0.874334	-0.0666667
CRVKIDVDDGSRRVRLQLQC	9.13021	-0.189485	-0.686457			1.87507	-0.519048
CRIKIDIDNGRGTVRLQLQC	9.14361	0.437895	1.50228			1.87462	-0.290476
CLRIRVDNGRGGLRVTLEVC	8.9312	-0.192382	-0.527181			1.87624	0.147619
CLTIRLDNRRSGVKVSLQVC	5.0946	0.133903	-0.191725	0.754715	0.778085	2.87418	0.138095
CRVRVNIDDGRRRVKLELQC	8.83524	-0.407779	0.330997			2.87639	-0.695238
CLRIRLDNGRRGVRISVEVC	6.69486	-0.276426	0.476409			2.87624	-0.0190476
CLRIRVNNRRRGLRISVQVC	7.14622	-1.16658	0.0189987	0.000394684	0.994153	5.87401	-0.214286
CRVKVNIDDGSGRVRLQVQC	8.61904	0.161567	0.498841			1.87462	-0.304762
CLTIRVDNGRRRLRITVQVC	5.58819	0.117954	-0.0199281	0.933935		3.87446	-0.0285714
CLTIRVNNGGSRVKISLEVC	9.18722	0.00419737	-0.0622607	0.994617	0.938223	1.87551	0.366667
CRVKVNVNNRGRTLRLEVQC	8.3793	-0.299552	-0.00224665			3.8755	-0.528571
CRVRININDRRGRVRLQVQC	8.17466	-0.0638754	-1.24248			4.87446	-0.690476
CVRIRLDNGRRRLKVTLQVC	5.63958	-0.033769	-0.0749773	0.987957		4.87417	-0.214286
CRIKININNGGRRLRLQLQC	8.09114	0.0413898	0.112341	0.931413	0.871158	4.87373	-0.490476
CVTIRLNDGGSGLRITVQVC	9.0206	-0.237838	-0.181275	0.806993	0.940962	0.874475	0.538095
CLRVRLDDRRSGVRISVQVC	7.61388	0.298399	0.807074			2.87491	-0.052381
CLTVRLNNGRGGLRITVQVC	8.44075	0.00106277	-0.319358	0.999611		2.87402	0.328571
CLTIRVNNGRRGLKVTVQVC	6.43343	0.0659372	0.166744	0.861911	0.673532	3.87373	0.180952
CRVKVDINNRGRRVKLQLEC	8.6002	-0.373217	-0.146769	0.724292		3.87565	-0.666667
CLTIRLDDGGSRLRVSVQVC	7.91372	-0.106169	-0.279525			0.874918	0.304762
CRVRINVDDRRGRLKLELEC	9.0899	0.811722	-0.00372113			1.87817	-0.714286
CLRVRVDNRRSGVKVTLQVC	7.53552	1.09637	0.647118			3.87417	-0.0333333
CRVRIDVNDGSGTVKLQVEC	8.76286	0.0469127	-0.494799			-0.123599	-0.12381
CVRVRVDDRGRGVKVSVEVC	9.04181	-0.093109	-0.276191			1.87639	0.0190476
CVRIRLDDGRSGVKISLEVC	8.78547	-0.0456229	-0.0205884			0.876398	0.185714
CVRIRLNDRRGRLKITVQVC	6.52463	-0.298368	0.174715			4.87417	-0.180952
CVRIRVDDRGGRVKVSLEVC	9.33391	-0.83191	-0.510487			1.87639	0.0142857
CRVRINIDDRSRTLKLQVQC	7.47946	0.037032	0.0916137	0.977191	0.969453	2.87462	-0.519048
CRIRININNRRGRLRLQVQC	8.72877	-0.501818	0.0517981	6.21072e-07	0.944799	5.87401	-0.695238
CRIKVDINDRSGRLKLQLQC	8.9236	-0.181172	-0.096197	0.297979	0.868001	2.87433	-0.495238
CLTVRLDNRGRRLRVTVQVC	6.40823	0.280757	0.605219			3.87446	-0.0761905
CLRIRVDDRRRRVKITVEVC	8.82709	0.0319517	-0.253371			3.87639	-0.357143
CVRIRVDNGGRRLKITVEVC	8.00153	0.294315	0.031731	0.802084		2.87595	0.0333333
CRIRVDIDDRRGTLRLEVQC	8.36041	0.915339	0.312914			0.877133	-0.528571
CLRVRLNNRRSGVKVSLEVC	5.9502	-0.214188	-0.0830367	0.170687	0.898095	3.8755	-0.0571429
CVTIRVDDGGSRVRVTVQVC	9.06108	0.279149	-0.804633			0.874918	0.366667
CRIRVDIDNRRGRVKLQVQC	8.33149	0.878736	0.862403			3.87462	-0.661905
CVRIRLDNGRGGLKITLEVC	8.71591	-0.0652703	-0.038851	0.807943	0.956837	1.87595	0.190476
CRVKINVDDGSRTLRLEVEC	8.69575	-0.9743	0.170101			-0.121827	-0.338095
CLTVRLDDRRRRVRISVEVC	8.15408	0.638933	0.22948			2.87668	-0.242857
CRVRINIDNRSRRLKLEVQC	9.0941	0.097152	0.0504215			3.87594	-0.7
CRIKINVNDGRRTVKLQVEC	8.25235	0.543978	0.17786			2.87566	-0.452381
CRVKINIDDRSRTVRLEVEC	8.99682	-0.399965	0.0336038			0.87817	-0.5
CVTVRVNNRRGGVKITLEVC	8.80957	0.0586163	0.0351982	0.97303	0.991736	2.87551	0.2
CRVRIDIDDRSGRVKLQLEC	9.07335	0.480707	-0.177238			0.876841	-0.504762
CRIRVNINNGGGRVRLQLEC	8.91273	0.00975014	0.0614311	0.984452	0.933123	2.8758	-0.319048
CVTIRVNNRGSGVRVTVEVC	9.03196	-0.191225	0.00262923	0.890562		1.8758	0.366667
CRIRVNVDNRGRRLKLQVQC	7.66598	-1.20091	-0.200445			4.87417	-0.695238
CLTVRLDNGGRRLKVTVEVC	8.74152	0.233374	0.628447			1.87595	0.147619
CVRIRVDDRRRRLRVSVEVC	7.98195	-0.223465	-0.0589878			3.87668	-0.404762
CLRIRVDDGGSRVKVSLQVC	7.07551	-0.125029	0.720928			1.87462	0.171429
CLRIRLNNRRSRLKVTLEVC	7.37412	-0.193317	0.039893	0.434855	0.973354	4.8755	-0.252381
CRIRINVNDRGGTLRLQVQC	8.79853	-0.646949	0.200867			2.87447	-0.333333
CVTIRLNNRGSRVRITLEVC	9.15426	-0.0607767	-0.0240213	0.793093	0.973841	2.8758	0.147619
CRIKIDIDNRRGTLKLQVQC	8.65301	-0.211097	0.0399492	0.856837	0.99089	2.87433	-0.457143
CLRIRVDDGRRGLRVTLQVC	7.49514	-1.09337	0.125064			2.87491	-0.047619
CRVKINIDDGRRTVKLQLQC	7.37477	-0.0190219	-0.116677	0.975482	0.873259	2.87433	-0.471429
CLRVRLDDRRSGLRISLQVC	4.373	0.0604133	0.143621	0.927453	0.891636	2.87491	-0.0904762
CLTIRLDDGGSGVRISLEVC	8.94682	-0.994831	-0.249481			-1.1233	0.514286
CLRVRVNDGRRGVRISVQVC	6.72686	1.36061	1.75912			3.87446	-0.0142857
CRIRVDVNDGSGTVRLQVEC	9.06588	-0.814084	0.44678			-0.123307	-0.152381
CVRVRVNNRGSGLRITLQVC	8.3616	-0.00388063	0.187745			3.87402	0.147619
CVRIRVNNRGSGLRISLEVC	8.69489	-0.18334	-0.405376	0.868269	0.781169	2.8758	0.157143
CVTVRLDNRGRGVKITLQVC	8.92035	-0.0147565	0.0500225	0.981906	0.961044	2.87418	0.180952
CRVKVDINNRRGRLKLQLQC	8.72678	0.1695	-0.124899			4.87388	-0.685714
CRIRVDIDNGRGTVRLQVEC	8.66733	0.573636	0.225668			0.87669	-0.314286
CVRIRVNNGRSRVRVTVEVC	8.16124	0.130681	0.0631561	0.693693	0.952952	3.87579	-0.00952381
CRIKVNIDNRGGRLRLQLEC	9.03487	-0.798254	-0.365809			2.87595	-0.504762
CVRIRVDNRRSRLRVSVQVC	7.38345	0.218013	0.120392	0.165585	0.807188	4.87446	-0.228571
CRIKIDVDNGRGTLRLEVQC	8.92201	-0.136521	0.158245			0.876398	-0.304762
CLRIRVNDGGRGLKVTVQVC	8.67919	0.101475	-0.273072			2.87418	0.195238
CLRVRLDNGGSRVKISLEVC	6.59942	-0.138672	0.00202303			1.87595	0.152381
CLRIRVNDRRGRVRVTLQVC	8.20396	0.723793	0.82625			4.87446	-0.22381
CRVKIDINNRRRRLRLQVQC	5.80327	0.647784	0.621276			5.87417	-0.87619
CRVRIDINNGSGTLKLQVEC	9.01719	0.264043	0.305909			0.875955	-0.128571
CVTVRVDNGRRGVKISVQVC	7.51849	0.0546058	-0.137015	0.914528	0.849364	2.87418	0.214286
CRVRIDVNDGSGTVRLQLEC	9.04421	0.228794	-0.0817684			-0.123307	-0.171429
CRIRINIDDRRRRVRLQLEC	8.75558	-0.947604	-0.729831	0.098794		3.87668	-0.890476
CRIKVDINNRGGTVRLQVQC	7.37025	-0.0886353	-0.0696265	0.735523	0.915321	2.87418	-0.285714
CRIKVNIDDRRGRVRLQVEC	8.66072	0.134322	-0.662856			2.87639	-0.661905
CRVRVNINNGSGTLRLEVQC	9.02097	0.0822491	0.131243			1.8758	-0.171429
CRVKIDINDRGGRVKLQLQC	7.8151	1.21736	-0.0283889			2.87433	-0.457143
CRVRINIDDGSGRVKLEVQC	8.63786	0.491706	-0.108999			0.876398	-0.290476
CRIKVNINNGSRRLKLEVQC	9.61527	-0.0730595	-0.13765	0.849315	0.801362	3.87521	-0.47619
CLTVRLNDGGGGVRVTVEVC	8.80069	0.297453	-0.0937966			-0.12375	0.528571
CVRIRLNDGRSRLKISVQVC	6.66	0.215997	0.321664	0.856968	0.881297	3.87417	-0.00952381
CRVKINIDNGRRRLKLELEC	8.88618	0.356588	0.21219			2.87743	-0.671429
CLRIRVDNRGSGVKVTLQVC	7.83782	-0.0366068	-0.015957	0.942505	0.989011	2.87418	0.17619
CLRIRLNNRRSRVRVSLQVC	5.50117	-1.66964	-0.437076	7.97602e-33	0.0216184	5.87401	-0.266667
CRVKVNVNDRSGRLRLQLEC	9.20568	-0.0892243	0.396969			2.87595	-0.552381
CRVRIDIDNRRGTLRLQLEC	7.82856	0.388714	0.863609			1.87669	-0.547619
CVTIRVDDRGGRLKVTVEVC	8.85054	-0.0757476	-0.00470493	0.767312	0.995884	0.876398	0.2
CLTVRVDNGGSGVKVSLQVC	8.93829	-0.264053	-0.229623	0.0204857	0.169544	0.874183	0.533333
CLRVRLNNGGSRLRITVQVC	6.08	0.0780764	0.0325855	0.966928		3.87402	0.128571
CVTVRVNNRGRGLKVTLEVC	8.68901	-0.45754	-0.133919			2.87551	0.166667
CRIRVDINDGGGRVRLQVQC	8.65086	0.604884	0.418968			1.87491	-0.3
CLTVRLDNGRSGVRVSVEVC	8.40414	0.231638	0.138972	0.86375		0.876247	0.309524
CRVKIDVDDRGGTVKLELEC	8.98859	-1.29207	-0.129255			-1.12167	-0.290476
CRIKVNINNGGRTVKLQVEC	7.97333	0.344552	-0.235818			2.87521	-0.257143
CVTIRLDDGGRRVKISVEVC	7.99997	0.587232	-0.0169512			0.876398	0.209524
CRIRVDIDDGRRTLKLELEC	8.99827	-0.0250181	-0.201842			-0.121384	-0.519048
CRVRVDVDDGRGTVRLELQC	8.69835	0.969806	0.943222			-0.122864	-0.361905
CRIKVDINNRRGRLKLELEC	8.96239	0.0281116	0.0411608	0.955293	0.967745	2.87743	-0.671429
CRVKINVNNRSRRLKLEVEC	9.07125	0.26227	0.860333	0.795919	0.128954	3.87698	-0.685714
CLTVRLDDGGRRLRITLQVC	6.52421	1.15084	0.590958			1.87491	0.114286
CLTIRLDDRRSRVKISLEVC	8.17649	0.0814326	0.0224316	0.795919	0.984074	1.87639	-0.0428571
CVTIRLDNGGGGLRITLQVC	8.47651	-0.00341381	-0.174603	0.998798		0.874475	0.538095
CRVKINVDNGGGTLRLELQC	9.00958	0.373603	-0.0553674			0.875955	-0.142857
CVRVRVDNGRGGLRISVQVC	8.20922	0.174283	0.451935			2.87447	0.180952
CRVKVNINNRRGTLKLQVQC	8.49948	-0.412075	-0.0597793	0.607928	0.986372	4.87343	-0.485714
CRVRININDRSGTLKLEVEC	8.80338	-0.254914	-0.0832226	0.17035	0.923528	0.877727	-0.32381
CVRVRLDNRGGGLKVTVEVC	8.85796	0.57766	0.0620068			1.87595	0.180952
CRIRVDINDRGGTLKLQLEC	7.87297	-0.112335	0.6077			0.876398	-0.32381
CLTVRVDNRRGGVRISLEVC	9.25552	0.332609	1.02116			1.87624	0.147619
CRVKVDINDGSRTVKLQVQC	8.83618	0.753314	0.52933			1.87433	-0.290476
CRIRVDVDNGGRRLRLQVEC	8.98073	0.650858	0.941927			1.87669	-0.528571
CLTIRLDNRRGGLKITVEVC	8.74453	0.307876	0.36171	0.761421	0.847734	1.87595	0.17619
CLTIRLDDGRGRLRVSVEVC	8.94598	-0.505615	-1.21643			0.87669	0.128571
CRIKIDIDNRGRRVKLQLEC	8.07317	-0.311465	-0.0644105			2.8761	-0.638095
CRVKIDVDNRGRRVRLQLQC	7.89818	-0.385682	-1.04791			3.87462	-0.695238
CVRVRVNNRRSRLKVSVEVC	7.80828	-0.246647	0.00144963	0.822814	0.99984	4.8755	-0.214286
CRVKVDVNDRRRRVKLQVEC	9.00856	0.536308	-0.0467771			3.8761	-0.857143
CVRVRVDDRGSGVRVTVQVC	8.25274	0.334315	0.338194			1.87491	0.171429
CLTIRLNDGGRGVKISLEVC	9.61595	0.26118	0.176805	0.81158	0.9525	0.875955	0.366667
CVTVRLDDGGGRVRISLEVC	8.2581	-0.813769	-0.238017			-0.123307	0.342857
CRIKINVNDGRGRVRLEVQC	8.77873	0.0632383	0.159505			2.87595	-0.466667
CRIRVNIDDRRRTLRLQLQC	7.29271	-1.52926	-0.217418			3.87491	-0.742857
CRIKVNINNGGRRVKLELEC	8.78825	0.00574869	0.0194371	0.992005	0.985739	2.87699	-0.457143
CRIRVNIDDRRRRVKLQLEC	8.82131	0.330873	0.966019			3.87639	-0.87619
CLRVRLNDRRRGLKISLEVC	7.84712	0.179165	0.0242292			3.87594	-0.238095
CRVRINVNNRGGTVKLEVEC	8.8885	0.0140522	-0.0678853	0.980598	0.935197	1.87728	-0.3
CLRVRLNNGRGRVRVTLEVC	8.34896	0.200924	-0.205574			3.87579	-0.0619048
CRIKINVDDRSGTVRLEVQC	8.75949	-0.0353068	-0.432082			0.876398	-0.304762
CVRIRLNDGGRRLKVSVEVC	7.0436	0.174864	-0.00995298	0.515646	0.993988	2.87595	-0.0047619
CLRVRVDDGRRGLRITVEVC	8.87648	0.563588	0.425396			1.87669	-0.0285714
CRVKVNVNNRRGRVKLQVQC	8.43118	-0.15023	0.201267			5.87343	-0.661905
CLTIRLNDGGSRVRVTLEVC	7.10413	0.147454	0.280058			0.876247	0.309524
CRIKVNVNDGRRTLRLEVEC	8.23524	0.179276	-0.216483			1.87772	-0.514286
CLRIRVNNRRGRVRVSLQVC	6.86989	0.914261	1.44966			5.87401	-0.228571
CRVKVDIDNGSRRVKLELEC	9.12685	-1.23231	-0.63763			0.877878	-0.490476
CRIRVNVNDGSRTLKLQLQC	7.18958	0.906712	1.07753			2.87418	-0.357143
CRVRVNINDRSGRVRLQLQC	8.47094	-0.312318	-1.04147			3.87446	-0.547619
CRIKINVNNGSRRVKLQLEC	8.48952	-0.190342	-0.157528	0.251592	0.641805	3.87521	-0.47619
CVRIRVNNRRGRVRITVEVC	8.44828	-0.244866	-0.200872			4.87579	-0.171429
CLRIRVDDGGRRVRVTLEVC	8.07623	0.936712	-0.0548974			1.87669	-0.0285714
CVTIRVDNGRSGLRVTLQVC	6.05369	0.0745682	-0.278604	0.914552	0.678635	1.87447	0.328571
CRVKINVDNRGGTLKLELEC	8.5781	-0.560038	-0.210052			0.877435	-0.309524
CLTIRVDNGGGRVRVSLEVC	7.05855	-0.228305	-0.70009			0.876247	0.342857
CLTIRVDDRGGRLKVTVEVC	9.02968	0.445719	0.396553	0.614125		0.876398	0.180952
CVRIRVNNRRSRVRITLQVC	7.034	-1.04656	-0.198628	6.40562e-11	0.735989	5.87401	-0.209524
CRIKINVDNRRGTVRLQVEC	9.04256	-0.118995	-0.357168			2.87595	-0.480952
CLTIRVDDGRGRVKITVEVC	8.79356	-0.0623205	-0.00106496			0.876398	0.214286
CRVRVDVNDGGRTLKLQVEC	9.01939	-2.38824	-0.203586			0.876398	-0.333333
CRIKIDIDNRGGTVRLQLEC	7.24675	-0.179638	-0.121311	0.352037	0.814679	0.876398	-0.290476
CVRIRVDDRRSRLRVSLQVC	5.96938	0.409873	0.752544			3.87491	-0.247619
CRIKVDVDDRGGRLRLQVQC	8.66752	-0.116638	-0.686936			1.87507	-0.5
CRIRINVNNGSGTVKLQLQC	9.04101	-0.0585516	-0.0935487	0.974158		2.87373	-0.128571
CVRIRVDDGRSGLRVTLQVC	7.41299	0.129634	-0.419713			1.87491	0.147619
CRIRIDVDNRRRRLKLQLEC	8.72139	-0.24302	-0.0610205			3.87639	-0.895238
CRIRINIDNGRGTVKLEVQC	7.85071	-0.163648	-0.236842	0.592265	0.542865	1.87595	-0.271429
CRIRVDINNGGGTLKLQVEC	9.24522	-0.396967	-0.791949			0.875955	-0.109524
CRVKVDINDRSGTLKLEVQC	8.99642	0.0348727	0.137805			0.876106	-0.309524
CLRVRVDNGRGGVKISVQVC	8.75835	-0.210403	0.150417			2.87418	0.209524
CRIKVDINNGGRRLRLEVEC	8.8495	-0.0356709	-0.531034			1.87772	-0.485714
CRIKIDVNNRSRRVRLQVEC	8.47061	0.974829	0.508384			3.87594	-0.680952
CRVRVNINNGSGTLKLEVQC	8.78216	0.552608	0.452578			1.87551	-0.142857
CLTVRLDNGGGGVKVTLQVC	7.77942	0.0214962	0.509012	0.993273		0.874183	0.538095
CRVRININDGRGTVRLEVEC	8.71906	0.176094	-0.464545			0.878018	-0.314286
CRVKINIDNGSRRVKLQVEC	9.17016	0.345548	-0.275285			2.87566	-0.457143
CRVRINVDNGRGTLKLEVQC	8.84029	-0.133274	0.0119149	0.523583	0.990364	1.87595	-0.319048
CVTIRLNNRGRGVKITVEVC	8.95674	-0.101329	-0.142051	0.716822	0.732838	2.87551	0.214286
CRIRINIDDRGGRLKLELQC	8.7523	0.989553	-1.37715			1.87639	-0.490476
CRVKININNGRRRVRLEVEC	8.02364	-0.159023	0.111058			3.87727	-0.661905
CRVKININDRSGTVKLEVEC	8.65946	-0.218693	-0.0807431	0.364158	0.934631	0.877435	-0.27619
CLRVRVDNGRRGVKITVEVC	8.56974	0.0629728	-0.028487			2.87595	0.0190476
CRIKVNVDNRSGRVRLQVQC	9.27198	0.326296	0.673701			3.87417	-0.5
CRVRVDVDNRSRTVKLELQC	9.14948	-0.0675192	-0.072888			1.87639	-0.547619
CRVRVDINNRRGRLRLQLQC	8.76381	0.514494	0.913849			4.87446	-0.742857
CRVKIDVDNGRRRVKLQLQC	8.71321	-0.960359	0.334648			3.87432	-0.666667
CVRVRLNDGGSGLKITLQVC	8.16503	0.534938	-0.0526079			1.87418	0.352381
CRVRIDINNGGGTLRLELQC	9.16345	0.0292573	-0.0733013			0.876247	-0.157143
CRVKVNVDNRSGTVKLQVEC	9.12263	0.195783	-0.537497			1.87566	-0.304762
CRIRVNINDRRGRLKLELEC	8.74486	-0.9546	-0.27122			2.87772	-0.7
CLRIRVNDGGRGLKISLQVC	9.51291	0.0623374	-0.0365346	0.865227	0.971105	2.87418	0.185714
CVRVRVNNGRRRLRVSLEVC	6.85288	0.692677	-0.0306012			4.87579	-0.242857
CVRVRVDNGRRGLKVSLEVC	8.34486	1.5255	0.917816			2.87595	-0.0190476
CRVKIDVDDRRRRVRLEVQC	7.21864	-0.633142	-0.336598			2.87683	-0.871429
CVRIRVDNRRRRVRVTLQVC	6.73308	-0.614268	-0.0332371	2.06408e-10	0.969944	5.87446	-0.4
CRIKIDINDRRRRVRLQVQC	6.75164	0.102879	-0.0155413			4.87461	-0.842857
CLTVRVNNRRGRVKISVEVC	9.12511	-0.24177	0.297766	0.863364		3.8755	3.70074e-17
CRIKVNVNNRGGTLRLELQC	9.40013	0.00529644	0.611475			2.87551	-0.338095
CRVKVNINDRSGRVKLEVQC	8.8998	0.0540841	0.0660924			2.87566	-0.471429
CLTIRLNNRRRGLRISVEVC	7.83886	-0.105951	-0.0661479	0.928353	0.98396	3.87579	-0.052381
CVRVRVNDGGRRLKITLQVC	7.29907	-0.0459604	-0.305033			3.87417	2.11471e-17
CLTVRLNNRRGRLKVSLEVC	7.43371	-0.316021	-0.478171	0.773629		3.8755	-0.0714286
CRIRVNIDNGRGTLRLEVEC	8.95134	0.0127679	0.166473	0.983528	0.693844	0.878018	-0.333333
CVTVRVNDGGRGLKVSLEVC	8.17396	0.399815	-0.367152			0.875955	0.357143
CVTVRVDDRGSGLRITVQVC	8.65275	0.452486	0.0274808			0.874918	0.347619
CVRIRLDNRGGRLRITVEVC	8.17596	-0.110294	-0.0377567			2.87624	-0.0142857
CRVRVDVNDGGGRVRLELQC	9.00597	0.295466	-0.0846643			0.87669	-0.347619
CLTIRLDNRRRGVKVTLEVC	8.64296	-0.112062	-0.231139	0.814806	0.674579	2.87595	-0.0333333
CVTIRVDNRRSRVRITVQVC	8.8138	0.131267	-0.00277675	0.620419	0.998485	3.87446	-0.00952381
CLTIRVNDRRGGVKISLQVC	8.92644	0.502323	0.299958	0.611599		2.87418	0.190476
CVTVRLDNGGRRVRITVEVC	8.76771	0.424846	-0.401008			1.87624	0.171429
CRVKIDVNNRRRRLKLELQC	7.90724	-0.770916	-0.244932	8.15174e-09	0.458266	4.87565	-0.880952
CVTIRVNNGRSRVKISLEVC	6.76397	0.165012	0.262573	0.822735	0.815689	2.87551	0.190476
CVRIRVDNRGSRLRITLQVC	7.40043	0.495844	0.175005	0.600726		3.87446	-0.0333333
CVRIRVNNGGGRLRVTVQVC	8.47151	0.341315	-0.25601			3.87402	0.185714
CRIKINVNNRSGTLRLQLQC	9.13411	0.0905265	-0.0282617	0.7889	0.982216	3.87373	-0.342857
CVRIRVNNRRRRVRVTVEVC	7.61381	-1.51471	-0.202867	1.73456e-59	0.279342	5.87579	-0.380952
CVRVRVDDGRRRVKISVQVC	7.68217	-0.156727	0.351705	0.811323	0.567259	3.87462	-0.161905
CRIKVDIDDGGRRLRLELEC	8.96929	0.526599	0.48007			-0.121384	-0.504762
CRIRIDIDNRGGTLKLQLQC	7.28595	0.450563	0.294778			1.87462	-0.309524
CRVKINIDDGGRRVKLELEC	9.03019	0.642269	0.462733			0.877878	-0.457143
CRIKINIDDGGRRVRLELQC	8.31285	0.758607	0.100259			1.87639	-0.471429
CVTIRLNNGRSRLKVTLQVC	7.49762	-0.186345	-0.0647313	0.225079	0.925591	3.87373	0.142857
CRIRVDVDDGGRTVRLQLQC	8.54447	-0.0751033	0.731485			0.875361	-0.347619
CRVRINIDDRRRRVKLQLQC	8.55812	-0.0406529	-0.0108714	0.917265	0.991487	4.87461	-0.87619
CLTVRVDDRGRRLKVTVEVC	8.63878	0.712549	-0.353133			1.87639	-0.0285714
CRVKINVDDGSGTLRLQLQC	9.14252	0.560895	0.449942			0.874626	-0.161905
CRVRINVNDRRRTLRLEVQC	8.96	0.3783	-0.262315			3.87624	-0.738095
CLRIRLDDRRRGVKITLQVC	7.06692	0.606015	0.773915	0.342467	0.316216	3.87462	-0.2
CRIKVDVNDGSGRLRLQLQC	9.11433	-0.0949744	0.204793			1.87462	-0.342857
CLTIRVDNRRSGLKITLEVC	9.23379	-0.0263382	-0.026865	0.949649	0.977739	1.87595	0.157143
CLTVRVNNGGRGLRVTLQVC	6.93694	0.0672147	-0.0877741	0.881983	0.925096	2.87402	0.314286
CRIKVNVNNGRRTVRLELEC	8.33126	-0.205705	-0.0766766	0.304117	0.927723	2.87728	-0.514286
CLTVRVNNRRRGLRVTLEVC	6.67586	-0.107909	0.299805			3.87579	-0.0761905
CLTVRVNNRGGGLKVTVQVC	8.87418	0.0963083	0.207555			2.87373	0.361905
CRIKIDVDDGGRTLRLEVQC	7.88683	0.454814	-0.0134306			-0.123156	-0.304762
CVTVRVDDRRSGVRVTLEVC	9.14143	0.281098	0.0254156			0.87669	0.138095
CLRVRLDDRRSRVKITLQVC	6.27582	0.367755	-0.0203319	0.212894	0.991486	3.87462	-0.233333
CLRVRLNNGGGRLRVSVQVC	4.89458	-0.815481	0.00301973			3.87402	0.128571
CRVKINVNNGRRRVKLQVEC	8.09944	-0.251222	-0.00473844	0.215041	0.997634	4.87521	-0.647619
CVTVRLDNRRSGVRITVQVC	7.66299	-0.0117167	-0.0479149			2.87447	0.152381
CVTVRLDNGRSRVRITLQVC	6.80969	-0.574911	-0.316396			2.87447	0.133333
CRVRIDVNNRSRTLRLEVEC	9.14222	0.247539	-0.155976			1.87802	-0.561905
CRVRIDVNDRRRTLRLQLEC	8.5463	-0.100614	0.632717			2.87668	-0.757143
CRVRINVDNRGRTVRLELEC	8.32685	-0.448964	-0.398417			1.87802	-0.542857
CRIRININNGRRRLKLEVQC	7.72333	-0.316042	-0.268225			4.8755	-0.666667
CRIRINIDDGSGRLRLEVQC	9.02356	0.0456004	-0.133485			0.87669	-0.32381
CLRVRLNNRGGGVRISLQVC	8.86678	-0.261107	0.0555325			3.87402	0.142857
CVTVRLNNGRSRLKVSVQVC	6.82572	0.241076	0.0933429	0.766106	0.971749	3.87373	0.142857
CRVRVDINNGGGRVKLEVEC	9.14338	-0.727716	0.159672			0.877727	-0.285714
CVTIRLNDRGGRVRISVQVC	8.65233	0.309084	-0.692699			2.87447	0.180952
CRVRIDINNGRRTLRLQVEC	8.54295	0.266169	0.730377			2.87624	-0.528571
CLTVRLDDRRSGLRVTVQVC	6.17025	0.531191	0.0738716			1.87491	0.1
CLRIRVDNGGSGLKVSVQVC	9.11533	0.264604	-0.163514			1.87418	0.366667
CVRVRVNNGGRRVKITVQVC	8.33254	0.198374	0.0269079	0.873359		4.87373	0.0380952
CRIKVNVNNGSRTVRLEVEC	8.78878	-0.557311	-0.298318	0.000341125	0.334336	1.87728	-0.319048
CRIRIDVDDGSGTVKLQVEC	9.03684	0.82579	0.208498			-1.12315	-0.109524
CVRVRVDDRRSRVKISLEVC	9.14311	-0.481989	-0.324531			2.87639	-0.2
CLTIRVDNGGRRVRITVEVC	8.92263	0.207183	-0.0437393	0.86496		1.87624	0.185714
CRVKVNINNGGGTVRLEVEC	8.87983	0.20623	0.0875365			0.877283	-0.104762
CVTIRLDDRGSGLRVTLEVC	9.10718	-0.229825	0.0613867			-0.123307	0.309524
CLRIRLDNGGSRLRITVEVC	7.73262	-0.0710776	0.138684			1.87624	0.142857
CRVRVDINNRGGTLRLELEC	8.96757	0.0309262	-0.120366	0.988007		0.878018	-0.366667
CRIKINVNNRGGRLRLELQC	9.27457	0.0259698	-0.0393498	0.95121	0.96081	3.8755	-0.504762
CVTIRLNDGRGRLKVSVEVC	8.80959	0.318836	0.582059			1.87595	0.17619
CLTIRLDDGRRRLRISVEVC	7.41537	0.108967	0.0455655	0.683053	0.957118	1.87669	-0.052381
CVRVRLNNGRSRLRISLEVC	5.85223	0.129806	0.0691408	0.553133	0.923528	3.87579	-0.0714286
CRIRIDVNDGRGTVRLQLEC	9.01905	-0.410368	-1.60601			0.87669	-0.333333
CVRVRVDNRGRGLRVSLQVC	8.18998	0.692262	0.342111			3.87446	-0.047619
CRVRIDINDGRRTLRLELEC	9.01174	0.952472	0.292852			0.878462	-0.547619
CRIRIDIDNRSGRVKLQVEC	8.74092	-1.57547	-0.720231	6.47636e-59	5.87604e-13	1.87639	-0.471429
CLTIRVDDGGGRVKVTLQVC	8.8314	-0.0201514	-0.0922371	0.97303	0.907607	0.874626	0.37619
CRIRIDVDNGGRTLKLEVEC	8.9815	0.043128	-0.584396			-0.121827	-0.304762
CLTIRVNNGRGGLKISLEVC	9.16614	0.0460723	0.0226244	0.899188	0.983802	1.87551	0.366667
CRIRVNVDNRRRTLRLELQC	8.03048	0.64014	0.841344			3.87624	-0.757143
CLTIRVNNRGRGLKVSVEVC	9.28852	0.0542933	0.143503	0.940151	0.896819	2.87551	0.17619
CRIRVDIDDGSGTVRLELQC	8.96253	0.214524	0.483766			-1.12286	-0.157143
CLTVRLDNRRSRLRISVEVC	7.7301	-0.268963	-0.174036			2.87624	-0.0857143
CLTVRLDDGGGRLKVTLEVC	9.06471	0.127768	-0.0550892			-0.123599	0.32381
CLTVRVDNRRGGVKVTLQVC	8.60793	-0.0583174	0.0631873	0.930774	0.965017	2.87418	0.166667
CRIRIDVDNRGGRLRLQLQC	8.46077	-0.0397947	0.00661124			2.87491	-0.533333
CRVKIDIDNRSRRVRLEVEC	8.69679	0.0478384	-0.921763			1.87817	-0.680952
CLTIRVNNGRSRVRITLEVC	8.00538	0.10315	0.0531188	0.599079	0.933838	2.8758	0.147619
CRVKVNINDRRGTVKLEVEC	8.65068	-0.116742	-0.14692			1.87743	-0.466667
CLTIRLNDRRSRVRVTVEVC	7.73261	-0.0334755	-0.162074	0.939513	0.667288	2.87624	-0.0619048
CVRVRLDDGRRRLRVTLEVC	6.44332	0.0543355	0.0968362			2.87668	-0.257143
CVTVRLNDRRRRLKISVEVC	5.75608	-0.278025	0.0247373	0.381447	0.98795	3.87594	-0.214286
CLTIRLNNRRRGLRITVQVC	6.29669	-0.604606	-0.114389	4.99582e-14	0.703872	4.87402	-0.047619
CRVRIDVNDGSGRLRLQLQC	8.80613	0.106984	0.598265			1.87491	-0.371429
CLTVRLNDRRGGVKVSVQVC	9.32467	-0.293472	-0.743282			2.87418	0.161905
CLRIRLNDGRRRVRITVEVC	7.49082	0.132121	0.0954932	0.653299	0.902145	3.87624	-0.209524
CLTIRVNNRRSGLKVSLQVC	6.39966	0.14882	0.0925691	0.398797	0.858949	3.87373	0.138095
CRVKIDVNDRGGRLKLELEC	9.12343	0.826073	0.141148			0.877878	-0.490476
CVTIRVNNGRSGVRVSVEVC	8.8116	0.405097	0.455571			1.8758	0.361905
CVRIRVDNGGRRVKITLEVC	8.84124	0.507468	0.18624			2.87595	0.0333333
CVTIRVNDGGRGVRVSLEVC	9.11217	-0.589217	-0.580113			0.876247	0.361905
CRVRVNIDDRSRRVKLEVQC	8.37397	-0.061523	-0.332258			2.87639	-0.695238
CRIKIDINNGRGTVRLEVEC	8.85542	0.0738299	-0.302607			0.877727	-0.271429
CRVKINVNNRSRRVKLELEC	9.25965	-0.0385225	-0.187924	0.940821	0.673532	3.87698	-0.685714
CLTVRLNNRRRRVKITVEVC	7.9876	-0.234608	-0.103378	0.0532251	0.813131	4.8755	-0.209524
CRVKVDVNNGSGTLRLEVQC	9.11667	-0.00934063	-0.724783			0.875955	-0.157143
CRIKVDVDDRSGRVRLQVQC	9.12044	-1.6112	-0.17314			1.87507	-0.5
CRVKVNVDNRSGRLKLQLEC	8.92981	0.789035	0.963333			2.87566	-0.52381
CRVRIDVDNGRGRLKLELQC	9.14243	-0.0343856	-0.162349	0.935358	0.651849	1.87639	-0.519048
CVRVRVNDRRGRVKVSLEVC	8.67349	-0.752118	0.639469			3.87594	-0.195238
CLTVRVNDGGSRVKITLEVC	8.56453	-0.648462	-0.327057			0.875955	0.357143
CRIKVDIDNRRGRLKLEVQC	8.52966	-0.305397	0.220528			2.8761	-0.652381
CVTVRVDNGRSRLKVSLEVC	7.93151	0.0839922	0.166172			1.87595	0.142857
CLRVRLDDRRGGVRVTLEVC	8.56762	0.339442	0.408673			1.87669	-0.0619048
CLTVRVNNGGRGVKISVQVC	7.7391	-0.0481292	0.0201348			2.87373	0.390476
CVTIRLDDGGGRLKVTLEVC	8.93162	0.055125	-0.557695			-0.123599	0.357143
CRIRIDVDNRGRRVRLQVQC	7.72494	-0.897121	-0.5942			3.87491	-0.690476
CRIKVNVDNGGGRLRLEVQC	8.45924	0.904717	0.710602			1.87595	-0.304762
CRVRIDVDNGGRRVRLQLQC	8.90895	0.539078	0.403318			2.87491	-0.528571
CRVKVDVNDGRRTVKLEVQC	8.72084	0.394237	0.405034			1.8761	-0.480952
CRIRVNVNDGGGRLKLELQC	8.9252	-0.478285	0.117833			1.87595	-0.32381
CLTVRLDDRGRRLRVTVQVC	6.52992	0.204966	0.101903			2.87491	-0.0761905
CRVKIDVNDRGGRVRLEVEC	8.74166	0.0650221	-0.443227			0.87817	-0.480952
CVTVRLDNGRSGLKVSLEVC	8.35618	0.23458	0.307479			0.875955	0.319048
CRIRVNIDDGSGRVKLQVEC	8.09886	0.00756136	-0.711574			0.876398	-0.290476
CRIRVDVNNRRGRVKLELQC	8.82837	-0.576977	-0.340074			3.87594	-0.695238
CVTIRVDNGRRRLKITLQVC	6.4772	0.110631	0.0162324	0.553904	0.986144	3.87417	1.58603e-17
CRIKIDVNDRSGTLKLQLQC	8.92408	-0.329976	-0.186265	0.527694	0.907079	1.87433	-0.314286
CVRVRVDDRRRGLRISLQVC	6.02147	0.401161	-0.31874			3.87491	-0.228571
CRVKVNIDDRSRRLKLQLEC	9.24691	-0.0379841	-0.143815	0.917232	0.668533	2.8761	-0.704762
CRVRVDIDDRSRRVRLELQC	8.11475	0.452398	-0.0998671			1.87713	-0.742857
CRVKININDRSRRVRLEVEC	8.71561	0.145532	0.446553			2.87772	-0.680952
CRVRINVNNRSGRVRLELEC	9.33189	0.898981	1.18523			2.87757	-0.547619
CVTIRVDDRRRGLKISVEVC	8.12599	-0.183887	0.0339255	0.203885	0.966654	1.87639	0.0142857
CRVRINIDNGRGTVKLQLQC	8.62994	0.731813	0.555378			2.87418	-0.304762
CRIRINVDDGRRTLRLEVEC	9.07759	0.20609	-0.0235971			0.878462	-0.528571
CRVRVDINDRRRRLRLQLEC	7.93343	0.906159	-0.0956496			3.87668	-0.938095
CVRIRVDDGRRGVKVSLQVC	5.88699	-0.319778	-1.78624			2.87462	0.0142857
CRIKVDVDNRRGTVKLQVEC	8.95214	-0.24314	-0.977571			1.8761	-0.466667
CLTIRVNNRRRGVKVSLQVC	6.48133	-0.63682	-0.0755121	7.8689e-15	0.874775	4.87373	-0.0190476
CLRIRLNDGRSRLKVSVQVC	6.03064	0.197358	0.00544905	0.884338		3.87417	-0.0428571
CLRVRVNNGRRRVKISLEVC	7.46305	-0.120117	-0.138318	0.627847	0.742496	4.8755	-0.2
CVRVRLDNGGRGLRISVQVC	5.77547	0.113181	0.121102	0.737346	0.856746	2.87447	0.161905
CRVRINVNNRRRTVKLELEC	9.23681	-0.349506	-0.101155	0.00495897	0.863823	3.87727	-0.709524
CRVKINVDNGSRTVKLELQC	8.46537	-0.445835	-0.274593			1.87566	-0.309524
CRVRVDIDNGSRRLKLEVEC	8.55444	0.377751	0.577076			0.87817	-0.519048
CVTIRVNNGRSRLRVTVEVC	8.25664	0.0794507	0.0649136	0.791564	0.930756	2.8758	0.152381
CVTVRVDDGGGRLKVTLQVC	8.61232	-0.203798	-0.425966			0.874626	0.361905
CRIKIDVDNRRRTLRLQVEC	9.04878	0.616991	1.3341			2.87639	-0.695238
CRVKIDVDDRSRTLKLQVEC	7.81505	-0.0816286	-0.080729	0.76131	0.890163	0.876549	-0.504762
CVTVRVDDRGSRLKISLQVC	7.93659	0.368974	0.464736			1.87462	0.157143
CLTVRLNDRGGRLKVTLEVC	9.02216	0.045088	0.102099	0.917593	0.881297	1.87595	0.128571
CLTIRVDDRRRRLRISLQVC	5.85906	0.182736	0.534211			3.87491	-0.247619
CRIRVDVDNGSGRLKLQVQC	9.2887	-0.586061	0.702425			1.87462	-0.32381
CRVRINVDNRSGRLKLELQC	9.23561	0.0529121	-0.257187	0.971558	0.896419	2.87595	-0.538095
CLRIRVDNGGRRLRVSVQVC	6.69967	0.883239	0.282586			3.87446	-0.0333333
CLTIRLDDGRGRVKVSLEVC	9.01792	-0.0366211	0.073155	0.955132	0.951459	0.876398	0.157143
CLTVRVDDGGGRLRITLEVC	8.99681	0.600468	-0.253648			-0.123307	0.328571
CRVKININDGSRTLRLQVQC	5.62185	0.0879642	0.0502087			2.87418	-0.32381
CVTIRLNDGGRRLRISLEVC	8.31111	0.389986	0.556591			1.87624	0.142857
CLRIRVNDGRSGLRVSLQVC	4.88543	0.897435	-0.123882			2.87447	0.12381
CRVRVNVNNGGRRLRLQLQC	8.17803	-0.566241	-0.120824			4.87402	-0.561905
CVRVRLDDRRGGVRITVQVC	7.49163	0.106295	1.02673			2.87491	-0.00952381
CRVRIDIDNRRRRLRLQLEC	7.52049	0.126465	-0.816286			3.87668	-0.92381
CRIRINVNNGGRRVRLQLQC	8.43894	-0.950063	0.0650836			4.87402	-0.514286
CVRIRLNNRRRRLRVSLQVC	4.91707	-0.424554	-0.253187			6.87401	-0.442857
CRIRVNINDGRRTVRLELEC	9.0236	-0.340558	0.745999			1.87802	-0.528571
CRVKINVNNRGRTVRLELQC	8.16495	0.590585	0.590595			3.8755	-0.514286
CVRVRVDNGRSGLRISVEVC	8.54373	-0.0315866	-0.000445773	0.921419	0.99984	1.87624	0.161905
CRVRIDINDGGGTLRLEVEC	7.70636	-0.290133	-0.179775	0.0798188	0.666967	-1.12153	-0.138095
CLRIRVDNRGGRVRVTLQVC	8.59891	-0.00753033	0.0059806	0.988888	0.995558	3.87446	-0.0285714
CVTIRVDDRRRGLKVSVEVC	9.23959	-0.144644	0.34948			1.87639	3.70074e-17
CRVKVDINDGSGTLKLEVEC	9.1209	2.34395	1.86599			-1.12212	-0.114286
CRIRVNVDDRSRRLKLEVEC	9.16806	-0.231829	-0.828876			1.87817	-0.714286
CVRIRLNDGRRRVRVSVEVC	7.37903	0.82514	0.111735			3.87624	-0.209524
CRVKVNVNNGGRTLKLQLEC	8.80313	0.35485	0.616793			2.87521	-0.32381
CRVRVNINNGGRRLKLELQC	8.72364	0.431327	0.0716605			3.8755	-0.519048
CRVKVDIDDGGRRLKLQVEC	8.67952	-0.758157	0.229123			0.876549	-0.471429
CRVRININNGRGRLKLQLEC	8.87276	-0.280462	-0.0239311	0.583333	0.991486	3.8755	-0.504762
CRVRVNVDDGSRRLKLELQC	7.21835	-1.15315	-0.747279			1.87639	-0.552381
CLRIRLNDGRGGVRVSLEVC	7.75635	0.446583	-0.0111972			1.87624	0.142857
CLRVRLNDGGRRVKVSLQVC	5.50949	0.677901	0.539817			3.87417	-0.0380952
CLTVRLNNRGGRLKITLEVC	8.29883	-0.22129	-0.151219	0.218087	0.733823	2.87551	0.142857
CVTIRLDDRGRGLRVTLEVC	9.32171	-0.0555245	0.0224174			0.87669	0.133333
CRIRVDIDNRGRRVRLQVEC	8.92085	-0.119863	-0.529243			2.87668	-0.690476
CRVKINVNDRGRTLKLQLEC	7.89268	-0.0424458	0.133941			2.87566	-0.504762
CVTIRVNNRGRRLKITVQVC	8.52622	-0.202808	-0.15854	0.205282	0.641304	4.87373	0.0190476
CVTVRLNNRRSGVKVTVQVC	7.45515	0.519226	0.301066	0.0177817	0.580805	3.87373	0.166667
CRIKVDVNDRSGRLKLQLQC	9.15018	-0.667676	0.0362507			2.87433	-0.509524
CRVKIDIDDRGRTVRLQVEC	9.05291	0.358199	-1.14713			0.876841	-0.480952
CRVRIDVDDGSRTVKLELQC	9.12887	-0.707675	-0.693774			-0.123156	-0.338095
CLTVRVNNRGGRVKISLQVC	8.39056	-0.115524	0.058736	0.936924	0.98702	3.87373	0.17619
CVRVRVDDRGGGVKITVEVC	8.8582	0.656989	0.109569			0.876398	0.233333
CLRIRLNNRGGRVRVTVEVC	8.63913	0.25525	-0.495108			3.87579	-0.0285714
CRVRIDIDNRSGRVRLQVEC	8.06854	-0.18617	-1.16902			1.87669	-0.514286
CLRIRVNNRRSGLKISLEVC	7.6826	0.129493	0.046431	0.613793	0.957799	3.8755	-0.0285714
CRIKVDINDGRRRVRLELEC	9.10952	0.148597	0.652547			1.87817	-0.680952
CRIRINVDDGSGRLRLQLQC	8.96882	-0.491884	-1.45026			1.87491	-0.357143
CRIKINVDDGGGTLKLEVEC	8.85638	0.0230111	0.19853			-1.12212	-0.0809524
CVTVRLDDGRGRVKITLQVC	8.94365	0.422188	-0.073805			1.87462	0.180952
CLTIRLDDRRGRLKVSLEVC	8.91915	-0.273398	0.601636			1.87639	-0.0571429
CVRIRLDNGGSRVRVTVEVC	8.93983	0.282163	0.345014			1.87624	0.166667
CVTVRLDDGGSRLKVSVEVC	8.89858	-0.287532	-0.577679			-0.123599	0.338095
CLRVRVNDRGSGVKVTVEVC	9.01568	0.479785	-0.261866			1.87595	0.180952
CVTIRLDNGGSRVKVSVEVC	9.16219	0.565799	0.557042			0.875955	0.371429
CLRVRLNDGGSRLRVTLEVC	7.4411	-0.101158	-0.253697			1.87624	0.0952381
CRVKVDVDNRGGRVRLEVQC	9.16357	-0.0386624	-0.129148			1.87639	-0.495238
CVRVRLDNGGGGLRVSLEVC	7.6643	-0.169198	-0.0881138	0.474201	0.909291	0.876247	0.32381
CVRIRLDDGGSGLRITLQVC	8.08694	0.350534	-0.0942931			0.874918	0.338095
CRIKIDVDNGRRTLRLQLEC	8.98479	-0.00476737	0.0173927	0.993393	0.986372	1.87639	-0.519048
CRVKVDVNDRGRTLKLQVQC	8.00881	0.571606	0.564101			2.87433	-0.5
CVRVRLNNGGSGVRVSVEVC	8.16812	-0.564915	0.364685			1.8758	0.342857
CLRVRVDDRRSRLKVTLEVC	8.76855	0.0171006	0.0101061			2.87639	-0.247619
CVRVRLNDGGSRVKVTVQVC	6.60576	0.743967	0.30287			2.87418	0.180952
CVTIRVDNGGGRLRVTVQVC	8.87102	-1.28734	-0.0331114			1.87447	0.366667
CLRVRVDDGGGGLKISVEVC	9.28543	0.756001	-0.620375			-0.123599	0.385714
CVRIRVNNRGSGVKVTLQVC	8.74107	-1.50496	-0.984999	1.17266e-19	1.70527e-08	3.87373	0.195238
CRVKVNVNNGGGRVKLQLEC	8.77724	0.331245	0.236285			2.87521	-0.290476
CRIKVDVNDGSRRLRLQVQC	9.01045	-0.904021	-1.86622			2.87462	-0.519048
CLRIRLNNGRGRLRVSVQVC	6.23145	-0.0506592	0.00623194	0.858673	0.994108	4.87402	-0.052381
CRIRVNIDNRRGRVKLQVEC	8.25655	-1.32904	-0.270061			3.87594	-0.661905
CRVRVNIDNGRRTLKLQVQC	7.61282	0.857025	-0.642247			3.87417	-0.514286
CLTVRVNNGRGRLKVSVEVC	8.77855	-0.0203189	0.172402			2.87551	0.161905
CRVKVNVNDGSRRVKLEVQC	8.72198	0.590843	0.565361			2.87566	-0.485714
CLRIRVNNGRRGLKITVQVC	6.79215	0.104281	-0.0203469	0.697199	0.985739	4.87373	0.0142857
CVTVRLNNGGGRLKVSVQVC	7.57674	0.81906	0.374803			2.87373	0.357143
CRIRVNVDNRSGRVRLELEC	9.13674	0.433916	0.272258			1.87802	-0.547619
CRVKVDIDNRRGTLRLQLQC	8.73955	-0.512096	-0.487875			2.87462	-0.533333
CVTIRLNDGGSRLKITLQVC	8.57483	0.0851303	0.319385	0.948328	0.829603	1.87418	0.352381
CRIKIDIDDRSGTVKLQLEC	8.92194	0.126054	-0.704284			-0.123447	-0.280952
CRIRVDINNRSRRLKLQLEC	8.7602	0.329825	-0.470326			3.87594	-0.719048
CLRIRLNNRGGGLKISVEVC	8.39623	-1.33605	-0.76205	3.7743e-13	0.000332142	2.87551	0.185714
CRIKVNIDDGSRTLRLEVEC	8.22206	-0.109494	-0.348797			-0.121827	-0.32381
CLTIRLDNRRRRLRISLEVC	5.94804	-0.0679502	-0.0176541	0.812574	0.986144	3.87624	-0.266667
CVTIRLNDGRRRLRVSVEVC	7.75518	0.0586191	-0.0625467			2.87624	-0.047619
CLRVRLNDGRRGLRITVQVC	6.03885	0.0748574	0.290414			3.87446	-0.047619
CRIKVNINDRGRRVKLQVQC	7.65564	-0.0802022	0.500995			4.87388	-0.633333
CVRIRVNDRRSGVRVSVQVC	7.10394	0.0454924	-0.0714995			3.87446	-0.0142857
CRIKVNIDNGSGRLRLEVQC	8.8194	-0.0586449	-0.0727516	0.832592	0.894649	1.87595	-0.309524
CRIKIDIDDRSGRVKLQVEC	9.11623	-0.0608244	0.027105			0.876549	-0.442857
CLTVRVDNRGGRVRITLQVC	7.80657	0.62576	0.907935			2.87447	0.152381
CVTIRVDNRRSGLKVTVEVC	9.23478	0.0106533	-0.0299431	0.983394	0.973858	1.87595	0.180952
CRVRINIDNGRRTVRLEVQC	7.37587	0.198593	0.18908			2.87624	-0.509524
CRVRININDRRGTLRLQLEC	8.83153	-0.070018	0.0135035	0.904246	0.993682	2.87624	-0.547619
CLRIRVNNRGGRVRVSVEVC	8.4466	-0.584957	0.309565			3.87579	-0.0142857
CRIKIDIDDRRRRLKLEVQC	7.55947	0.624026	0.630142			2.87654	-0.833333
CVTIRVDNGGRRLKITLEVC	8.76308	0.324743	0.391799	0.774094		1.87595	0.195238
CRVRVNVNDGSGTLRLQVQC	9.3844	0.396294	-0.0729563			1.87447	-0.185714
CLRIRLNNRGGGLRVSVEVC	8.42967	-0.653656	-0.630595			2.8758	0.142857
CVTVRVDDRGGGVKITVEVC	8.72387	-0.0440648	1.05597			-0.123599	0.414286
CRIKINVNNGSRTVKLEVQC	8.34824	-0.120875	-0.0251334	0.793127	0.98702	2.87521	-0.27619
CLTIRLNNRGSRLKVSVQVC	5.90849	0.00967139	-0.0587443	0.984452	0.936233	3.87373	0.138095
CLRVRLDNGGSGVRISVEVC	9.26604	-0.143436	-0.256228			0.876247	0.338095
CRIRINVNDGSRRVRLELQC	7.87808	0.514015	-0.264979			2.87624	-0.533333
CVRVRVNNGGGRVKITLEVC	8.96335	0.340486	0.189477			2.87551	0.214286
CRIKVNVDDRGRRVRLQVQC	8.38655	0.978572	-0.0548494			3.87462	-0.67619
CLRVRLNNGGGGVKVSLEVC	6.37293	0.25034	-0.308325			1.87551	0.352381
CVTVRLDNRGGRLRVSVQVC	7.4637	-0.105171	0.422703			2.87447	0.133333
CRIKVDVDDGRGRVKLELEC	8.79108	-0.0920567	0.944462			-0.121675	-0.471429
CLTVRLDNGGSRLRITLEVC	8.2629	-0.00601548	0.0139301	0.991998	0.988881	0.876247	0.290476
CLTIRLNNRRSRLRVSVEVC	7.80249	-0.216069	-0.0232397	0.33023	0.986275	3.87579	-0.0857143
CLTIRVDDRGRRLRISVEVC	8.64717	0.27737	0.466031			1.87669	-0.0333333
CVRIRVDDRGRGVRVSLQVC	8.27262	-0.216279	-0.462855			2.87491	-0.0142857
CRVKINVNDRRGRVRLQLEC	8.62547	-0.650435	0.151122			3.87594	-0.695238
CRIRINVNNRGRTVKLQVQC	7.34852	-0.0677471	-0.0679472	0.949968	0.978796	4.87373	-0.480952
CVRIRVDNGGRRLKVSVEVC	7.93158	0.251732	-0.0431342	0.828194	0.991001	2.87595	0.0142857
CLRVRVNNGRSRVRVTVEVC	8.69552	0.0900191	-0.0237911	0.75436	0.983373	3.87579	-0.0428571
CVRVRLNDRRGGLRVTLEVC	8.77997	0.380437	-0.0788146			2.87624	-0.0619048
CVTIRVDDRRGRLKISLEVC	7.62412	-0.049566	-0.19226			1.87639	-0.0047619
CLTIRVDNRRSRLKITVEVC	9.27065	0.148354	0.0901047	0.472616	0.887005	2.87595	-0.0190476
CLRIRVNDRGRRVKISVEVC	8.93615	0.206637	0.252431			3.87594	-0.166667
CRVKIDIDDRSRTLRLEVEC	8.42041	0.175105	0.447136			-0.121384	-0.519048
CVTIRLDNRGRGVRITVEVC	8.82253	-0.110245	-0.131213	0.643548	0.739299	1.87624	0.185714
CRIKINVNDGGRTLKLELEC	8.57287	-0.292033	-0.115408	0.218364	0.904214	0.877435	-0.295238
CVTIRLDDGRRGLKISLQVC	5.89383	0.534472	-0.233698	0.532759		1.87462	0.171429
CLRIRVNNRGSGLKVTVQVC	8.71111	0.204324	-0.00217433	0.451066	0.999374	3.87373	0.17619
CRIKVDINDRGGRLKLQLQC	8.88572	-0.52168	0.157409			2.87433	-0.47619
CLTVRVNNGRRGVKISVQVC	7.70422	0.211812	0.132891	0.124542	0.713455	3.87373	0.195238
CLRVRVNDGGRRVRVSLQVC	8.08257	-0.0738219	-0.199189			3.87446	-0.047619
CRIRINIDDRSRTLRLQVQC	7.61985	0.222035	0.301169			2.87491	-0.533333
CRIRVNIDDGSGTLKLELEC	8.96863	-0.19517	-0.134111	0.210737	0.729032	-1.12182	-0.147619
CRIKVNIDNGRGTVRLELQC	8.55737	0.268873	0.0121527			1.87595	-0.304762
CRIKVNIDNGRRRVKLELEC	9.02959	-0.0408327	-0.0521175	0.926595	0.955658	2.87743	-0.652381
CLTIRVNDGRSRVRVSVQVC	7.15022	0.239749	0.214795	0.349995	0.668533	2.87447	0.147619
CRIKVNVNNRGRRLKLELQC	8.92244	0.62935	0.365799			4.87521	-0.685714
CVRIRVNDGRSRLKVSLEVC	7.58604	-0.299433	-1.08637			2.87595	-0.0238095
CRVRVNVNDRSRTVRLEVEC	9.03674	0.4215	0.385157			1.87802	-0.557143
CLRVRLDNGRRRLRVTLQVC	5.12298	0.169903	-0.243742	0.905105		4.87446	-0.27619
CRVRIDVDDGSGRVRLQVQC	8.62491	0.691194	0.647958			0.875361	-0.333333
CRIRVDVDDRSGRVRLEVQC	8.41824	-0.453336	-0.437381			0.877133	-0.528571
CLTVRLNNRRRRVKISLEVC	6.02047	-0.291686	0.0256599	0.686043	0.992844	4.8755	-0.233333
CVRIRVDNRRSRLKISLQVC	6.07889	0.0701959	0.0533985	0.871743	0.957693	4.87417	-0.204762
CRIRINVDNGRGRVRLQVQC	8.54546	-0.173743	0.127267			3.87446	-0.495238
CVRVRLDNGRSRVKISLEVC	6.30823	-0.0858975	-0.121196			2.87595	-0.0238095
CRIKVDIDNGGRTVKLEVEC	9.00961	-0.350587	-0.354831			-0.122119	-0.257143
CRIRINVNNGSRRVKLEVEC	8.62221	-0.0694015	-0.171194	0.868787	0.720574	2.87728	-0.485714
CRVRVDVDDRSRTLKLELQC	8.67535	-0.126082	-0.767597			0.876841	-0.566667
CRVRIDVNDRRGTVRLQLEC	8.57349	-0.30052	0.0349074			1.87669	-0.542857
CLTIRVNNGRSRLRVSVQVC	6.6536	0.242212	0.553864	0.835858		3.87402	0.128571
CLTIRLNNGGGGLKVTLQVC	7.95513	-0.00990137	-0.18342	0.989597	0.756477	1.87374	0.533333
CLRVRLDDGGSGLKISLEVC	6.11231	0.204814	0.0599693			-0.123599	0.328571
CRVRIDIDNGGRRVRLEVQC	9.1458	-0.0920874	0.893664			1.87669	-0.495238
CVRIRLDNRGRGLRVTLQVC	6.05926	0.560988	0.36548			3.87446	-0.047619
CVRVRVNDRGRGVRISVQVC	8.21323	-0.00869718	-1.29385			3.87446	0.0047619
CRIRVDINDGSRRVRLQLQC	8.44227	-1.15012	-0.344073			2.87491	-0.533333
CLRIRLNNRGRRLKISVQVC	5.02252	-0.935396	-0.139388	3.78286e-10	0.852629	5.87372	-0.204762
CRIRVNVDDGRGTLKLEVQC	8.94564	0.776452	0.123422			0.876398	-0.319048
CLRVRLNNGGSGLKVSVEVC	8.02092	-0.323896	-0.138735			1.87551	0.333333
CRIKININNGSRTLRLELEC	9.31172	-0.228767	-0.128918	0.0906484	0.737011	1.87728	-0.328571
CLTVRVNNGGSGVRISLEVC	9.68366	0.391963	0.525684			0.875803	0.519048
CLRVRLNDRGGGVKISVEVC	8.96431	0.142727	0.388587			1.87595	0.190476
CRVRINVNDRGGTLRLQVQC	9.11863	1.02795	0.575282			2.87447	-0.347619
CRVKININNGRGRLRLEVQC	8.36682	-0.200567	-0.0206554	0.311904	0.986275	3.8755	-0.485714
CRIRINIDDGRRTVRLQVQC	6.37243	-0.404485	1.37464			2.87491	-0.495238
CRIKVDVDDGSRRLKLEVQC	9.24635	0.640904	-0.0991722			0.876549	-0.490476
CRVKVDIDDGGRTVKLQVQC	8.92772	0.160293	-0.266882			0.874778	-0.271429
CRIKIDVDDGRRRLRLELQC	7.85234	1.35171	0.962713			1.87684	-0.7
CLRIRLNNRGGGLKITLEVC	8.80072	-0.128844	-0.172672	0.536509	0.535327	2.87551	0.171429
CLRVRLDNRRGRVRVTLQVC	6.9853	-0.171446	0.0881938			4.87446	-0.257143
CRVRVNVDNGRRTLKLQVQC	6.8574	-0.820506	-0.199696			3.87417	-0.528571
CRIKVDVNDGSGRLRLQLEC	9.06907	0.239316	-0.411253			0.876398	-0.342857
CLTIRVNDGRGGLKVSLEVC	9.15456	0.22062	0.262542	0.877396		0.875955	0.352381
CRIKVNINDGGGRLRLQLEC	8.96988	-0.0890645	-0.334303	0.960804		1.87595	-0.309524
CLRVRVNNRGRRVKVSLQVC	6.86949	0.165201	-0.0447148	0.814157	0.985739	5.87372	-0.214286
CRVKINVNDGRGTLRLEVQC	8.70055	0.173298	0.176572			1.87595	-0.319048
CRVRIDIDDGSGRLRLELEC	8.99587	0.0479824	-0.090525			-1.12109	-0.357143
CRIRVNIDNRSGRVRLQVEC	8.98796	-0.29658	-1.43584			2.87624	-0.514286
CRIRVNVNNRRRTLRLQLQC	7.85579	-0.421274	-0.0837126	0.00275599	0.922291	5.87401	-0.757143
CVTIRLDNGRRGLRVTLEVC	7.15339	0.0736864	0.0138766			1.87624	0.133333
CLRVRVDNRRRRLKITVEVC	8.48603	-0.274812	-0.455713			4.87594	-0.390476
CVTIRLNNGGSRLKVSVEVC	8.35335	-0.164317	-0.130734	0.453691	0.799032	1.87551	0.352381
CRVRINVDDGRRRVKLQVQC	7.97888	1.43788	0.496559			3.87462	-0.67619
CRVRININNGGRTVRLEVEC	8.95512	-0.658197	-0.333525			1.87757	-0.314286
CVTVRLDDRRRRVRVSVEVC	7.88991	-0.504909	-0.0254907			2.87668	-0.238095
CRIRIDVNDRRGRVRLQVQC	7.76899	-0.0693156	-0.657474			3.87491	-0.690476
CRVRVNIDDGRGTLKLEVQC	8.68353	0.163628	-0.108454	0.877024	0.969944	0.876398	-0.319048
CRIRIDIDDGRGTLKLEVQC	8.77563	0.630812	0.24208			-0.123156	-0.290476
CRVRVNINDRRRRLRLEVEC	8.77792	-0.149258	0.140603			3.87801	-0.919048
CVRVRVNDGRGGVRITVQVC	8.60278	0.539546	-0.089365			2.87447	0.204762
CRVKIDVDNRSGTLRLQLQC	8.46771	-0.080403	-0.024044	0.754234	0.980298	1.87462	-0.357143
CVRIRLDNRRGGLRVSVQVC	6.11525	0.333586	-0.244212			3.87446	-0.0333333
CLRVRVNNRGSRLRVTVEVC	8.28579	-0.293297	-0.156278			3.87579	-0.0619048
CVRVRVNNRGSRVKITLEVC	8.80872	0.115107	0.046178	0.933158	0.988881	3.8755	3.70074e-17
CRIKVDVNNRRRRVKLEVQC	8.78667	0.0395776	-0.141065			4.87565	-0.842857
CRIRIDVNDRRGTLKLELQC	8.85123	-1.14476	-1.10305			1.87639	-0.519048
CRIRIDVDDGGRRVKLQVQC	8.57418	-0.694012	-0.100259			1.87507	-0.466667
CVRVRVNNRGRRVRISLEVC	8.58145	0.31856	0.283676			4.87579	-0.209524
CVTVRVNNGRRRVRISLEVC	6.50723	0.1152	-0.0196282	0.67739	0.986372	3.87579	-0.0285714
CLTIRVNNGGRGVRITVQVC	7.25948	0.152738	0.102062	0.485908	0.869415	2.87402	0.380952
CRVKIDIDNGSGTLKLQLEC	8.99097	-0.0685367	0.219399			-0.12389	-0.119048
CLTIRVDDGGRGLKISLQVC	9.16069	-0.0513999	-0.186255			0.874626	0.366667
CRIRIDVDDRGGRLKLELQC	8.93663	-0.133799	0.136615			0.876841	-0.504762
CRIRIDVNDRSRRVKLEVQC	8.13273	-0.189185	-0.425451			2.87639	-0.680952
CLRVRVDDRRGRVRVTLQVC	7.39086	0.405132	-0.418189			3.87491	-0.238095
CVTIRLDDGGRGLRISVEVC	8.83374	0.736447	0.555923			-0.123307	0.357143
CLTVRLDDGGRRLRISLEVC	7.27487	0.619496	-0.174575			0.87669	0.109524
CLRVRLNNGRSRLRVTVEVC	7.92013	0.0038254	0.0630416	0.995682	0.952284	3.87579	-0.0809524
CRIKVNVNDRSRTVKLQVQC	8.2148	-0.216229	-0.345006			3.87388	-0.485714
CLTIRVNNGRRRVKVSLEVC	6.92807	0.0068323	-0.129043	0.988818	0.713455	3.8755	-0.0190476
CRVRVNVNDRSGRLKLELEC	8.92001	0.464441	0.088359			1.87772	-0.552381
CLRVRVDNRRGGVKVSLQVC	7.37865	0.778577	0.67531			3.87417	-0.0190476
CRIRVNVNDRGGTLKLQLQC	8.87883	0.382565	0.882898			2.87418	-0.338095
CVTVRLNNGRRRVKISLQVC	5.94597	-0.212611	0.228292	0.835689	0.911691	4.87373	-0.0190476
CLTIRLDNGRRGLKVSLEVC	7.53137	-0.17931	-0.165064	0.560053	0.797297	1.87595	0.138095
CRIRVNVDDRSGTLRLQVQC	9.177	0.878004	-0.519576			1.87491	-0.366667
CLRVRLDNGGSGVKVSLEVC	7.77239	-0.0332766	0.154787			0.875955	0.333333
CVTIRVDDGRRGLRVSLQVC	5.82464	0.270028	1.17127			1.87491	0.147619
CRIKVNINDRRRRLKLEVQC	8.8227	-0.554791	-0.136442	0.44296		4.87565	-0.847619
CLTIRVDDRGGGVRVSLQVC	8.21492	-0.416703	0.0866264			0.874918	0.342857
CVTIRLDDGRRRLRVSLEVC	6.72353	-0.0337815	0.298258			1.87669	-0.0666667
CRVRVDINDGGGTLKLEVEC	9.11665	-0.402466	0.158038			-1.12182	-0.12381
CLTIRLNDGGSRLKISVEVC	9.4808	0.128855	0.136292	0.901852	0.953772	0.875955	0.347619
CVTIRLNNGGGRVKISVEVC	8.70945	-0.0233364	0.00815411	0.94991	0.992112	1.87551	0.404762
CLRVRLNNRRGRLRVSVQVC	4.96632	-0.570393	0.930281			5.87401	-0.261905
CLRVRLNNRGRRLKVSLEVC	7.05177	-0.286218	-0.117711	0.0285791	0.808144	4.8755	-0.252381
CRIKVNVNDRSGRVRLELEC	8.95186	0.344967	0.283752			1.87772	-0.519048
CLRIRVDNGRSGVRVSVEVC	8.86037	0.47471	-0.195887			1.87624	0.161905
CLRIRVDDRGGRLKVTVQVC	8.41133	0.843365	1.59064			2.87462	2.11471e-17
CLRVRLDDRGRRLRVTLEVC	8.78694	-0.443717	-0.0426751			2.87668	-0.27619
CVTVRVNNRGSGVRVSVQVC	8.63711	-0.0729698	0.323098			2.87402	0.347619
CLTVRLDDGGGRVRITVEVC	9.01742	0.264695	0.0861447			-0.123307	0.347619
CRIKININDRSGRVRLEVEC	8.70046	0.506064	-0.100978			1.87772	-0.471429
CLRVRLNDRGGRVKISVQVC	7.06926	0.115514	-0.0495847	0.558245	0.944695	3.87417	-0.0047619
CLTIRLNDRRRRLRVSLEVC	5.83085	-0.262395	0.0737546			3.87624	-0.280952
CLTIRVNDRRRGLKISVQVC	6.38539	0.11182	0.144343	0.693077	0.746135	3.87417	-0.0047619
CVRVRLDNRGRRVRITLEVC	8.3257	0.408844	0.39063			3.87624	-0.22381
CVRIRLDDGRRGLKVSLEVC	6.80556	0.192423	-0.196504			1.87639	-0.0238095
CVRIRLDDGRGGLKVTVEVC	8.77173	0.468383	0.488076			0.876398	0.195238
CRVRININDGRGTLRLQVQC	8.93972	-0.287145	-0.0206615	0.0729076	0.986372	2.87447	-0.333333
CRIRIDINDRRRRVRLQVQC	5.97247	0.89315	0.604077			4.8749	-0.871429
CRIRVNVDNRRGTVKLEVEC	8.67738	0.217428	0.15351			1.87772	-0.495238
CRVKVNVNDRGGTLKLQLQC	8.94949	0.577651	0.682528			2.87388	-0.32381
CVRIRLDNRGRGVKISLQVC	7.34195	0.337209	-0.00571986			3.87417	0.00952381
CRIKVDIDDRSGTLKLELQC	9.00695	-0.0184926	0.168958			-0.123447	-0.314286
CLRVRLDNRRSRLKVSVEVC	7.59655	0.241425	0.197114	0.840086		3.87594	-0.252381
CRVRINIDDGGGRLKLQVQC	8.87861	-0.873217	-0.0753373			1.87462	-0.290476
CVTIRLNNGGRGVKVSLQVC	5.67782	0.109752	0.0922866	0.529285	0.815979	2.87373	0.371429
CVRVRVNDGRRGVKVSLQVC	5.97989	0.078343	0.65754			3.87417	4.22942e-17
CLTVRVDNGGRRVRISLEVC	7.54155	-0.327482	0.388635			1.87624	0.147619
CRIRINVNDRSGRLRLQVQC	7.8718	0.824606	-0.0343371			3.87446	-0.533333
CLTIRVNNRRRRLRITLEVC	6.02485	-0.583187	-0.0418772	0.136166	0.98702	4.87579	-0.242857
CRVRININDRRRRVRLELQC	8.09555	0.109853	-0.863881			4.87623	-0.904762
CRIRVDINNGSGTLKLELEC	9.0582	0.266642	0.582925			-0.12227	-0.147619
CRIRVDINDGSGRLRLQVEC	8.87962	0.953232	-0.0829106			0.87669	-0.338095
CLTVRLNNRGSGLKVSVQVC	7.41507	0.138662	0.334819	0.917472	0.86136	2.87373	0.319048
CRIRVNIDDGRRRVRLEVEC	8.80012	0.154622	-0.237519			1.87846	-0.690476
CVTIRVNDRGSGVRITVEVC	9.2712	0.0312023	-0.0365794	0.933826	0.96307	0.876247	0.380952
CVTIRVDNGGRRLRITVQVC	8.21075	-0.131764	-0.102857			2.87447	0.185714
CLTIRLNNRGGGVRISVEVC	9.162	0.305315	0.126482			1.8758	0.357143
CRIKINVNDRRRRVRLQVEC	8.27983	-0.641535	-0.604444			4.87594	-0.857143
CLRIRVDNRRRRLRITLQVC	6.12786	0.126041	0.259744			5.87446	-0.42381
CVRVRLDNGGGRVKITVEVC	9.01542	0.467242	0.912069			1.87595	0.214286
CVTVRVNNRGRGVRITLQVC	8.57247	0.0317953	-0.217656	0.974373	0.833982	3.87402	0.171429
CVTIRLNDGRRRVRVSVQVC	7.08947	-0.227142	0.0882491	0.751976	0.969577	3.87446	-0.0285714
CLRIRLDDRGSRVKVSLEVC	7.95575	0.0662231	0.0773832			1.87639	-0.0428571
CVTIRLNNGRGRVRISLQVC	6.65352	0.266739	0.0391931	0.833469		3.87402	0.161905
CVTVRLNDRGGRLKISLQVC	7.92733	0.000443741	0.0324694	0.999379	0.968724	2.87418	0.157143
CRIKVNIDDRSRTLKLELEC	8.04694	-0.142839	0.118713			0.877878	-0.509524
CRVRVDIDDRGGTLKLELQC	8.85652	-1.24326	-0.807736			-0.123156	-0.338095
CLTVRVNNRRSGVRVTLEVC	8.67352	-0.042996	0.0905531			2.8758	0.119048
CVTIRVNNRRGRLKVTVQVC	8.63322	0.256134	0.289564	0.704875	0.815998	4.87373	0.0047619
CLRIRLDDGRSGLRVTVQVC	5.7182	0.516672	0.945004			1.87491	0.128571
CLTVRLDDRGRRLRVSLEVC	7.90118	1.16996	0.781292			1.87669	-0.1
CRVKINVNDRGGRVRLQLEC	8.63915	-0.816794	0.318268			2.87595	-0.5
CVRIRVDNGRGGLRVSVQVC	8.57461	0.606895	-0.406503			2.87447	0.180952
CRIKIDVNNRGRRVRLQVEC	8.72577	-0.46321	0.510886			3.87594	-0.661905
CRVRVDVNNRSRRLRLQLQC	8.20572	-0.938305	-0.928514			4.87446	-0.77619
CRIRVNINNGSRTLRLELQC	9.44058	0.361983	0.0659166	0.584533	0.984074	2.8758	-0.371429
CLTIRVNNGGGGLRVSLEVC	9.24378	-0.18961	-0.627907			0.875803	0.519048
CVRVRVNDGRSRLKVSLEVC	8.4266	0.00373635	0.0123537	0.996947	0.994108	2.87595	-0.0380952
CLRIRVNNGGRRLKITVQVC	7.41413	0.143115	0.00879179	0.353976	0.991736	4.87373	0.0142857
CVRVRLNDRGSRVKITVQVC	7.87815	0.0676967	0.000914156	0.822601	0.999542	3.87417	3.70074e-17
CRIKVNIDDGGRTLRLQVEC	8.55848	0.692278	0.312238			0.876398	-0.304762
CRIRIDINDRGRRLKLQLQC	5.56276	0.573134	0.254985			3.87462	-0.685714
CRIRVNVDNRGRRVRLQVEC	8.98855	0.227806	0.179484			3.87624	-0.704762
CLTIRVNDRRSRVKVSVEVC	8.64615	0.542433	0.342658	0.479615		2.87595	-0.0190476
CRVRINIDNRGGTLKLQLQC	8.71672	-0.487895	-0.183806	0.0206782	0.822048	2.87418	-0.32381
CRIKVNIDNGRGRVRLQVEC	8.87799	0.663889	-0.0203679			2.87595	-0.466667
CRVKVNIDDGRRRLRLQLQC	7.6757	-0.214355	-0.423176			3.87462	-0.714286
CVTVRVNDRRRGVRISVQVC	8.31678	0.713754	0.9247			3.87446	-0.00952381
CRVRVDVNDRGGTVRLQLEC	8.98517	-0.463567	-0.454862			0.87669	-0.361905
CRIKVNIDNRGGTLRLELQC	9.01391	-0.623224	-0.067439			1.87595	-0.32381
CRIKVDVDNRSRTVRLQLEC	9.2934	0.824575	-1.22042			1.87639	-0.533333
CRIRVNVNNRSRRVKLEVEC	8.96533	-0.618825	-0.169482			3.87727	-0.695238
CRIKVNIDNGRRTLRLELEC	9.23833	0.494235	-0.327703			1.87772	-0.519048
CLRIRVNDGGSRLRVSVQVC	7.58007	-0.681993	-0.487496			2.87447	0.142857
CVRVRVDDGGRRVKITLQVC	8.358	0.127847	0.297854			2.87462	0.0190476
CRVKVNVNNRGRTLKLELQC	8.33906	-0.233274	-0.191826			3.87521	-0.519048
CRVKININNGRGRLRLELQC	8.7041	-0.428365	0.261558			3.8755	-0.504762
CVTIRVNDRGRRVKISVQVC	8.77085	0.203886	0.381942	0.829184	0.753396	3.87417	0.0333333
CRVRVDIDNGRGRLRLEVEC	8.99734	-0.354486	-1.04109			0.878462	-0.528571
CVTVRVDDGRSGLRITLEVC	8.09635	0.826413	0.57723			-0.123307	0.328571
CVTVRVDNRRGGVRVSVQVC	8.65658	-0.0608618	-0.100999			2.87447	0.171429
CRVRININDGGGTVKLELEC	8.99288	0.771494	0.878156			-0.12227	-0.109524
CRIKIDIDNRRGTVKLQLQC	8.20908	0.0366895	0.0149354			2.87433	-0.457143
CVRVRVNDRGGGLRISLEVC	8.56092	0.284842	0.477106			1.87624	0.161905
CRVRVDINNGRRTVRLQVQC	7.56512	-0.766586	-0.159415			3.87446	-0.52381
CRIKINVNDRGGRLKLQLEC	8.45483	-0.298512	-0.322669	0.125574	0.212355	2.87566	-0.47619
CVTVRLDDGRSGVKVTLEVC	8.26239	0.118024	-0.457878			-0.123599	0.342857
CLRIRLNNRGGRLRITVQVC	8.02365	-0.730622	-0.298227	3.97713e-06	0.395423	4.87402	-0.0333333
CRIRINIDNRGGRLKLELEC	8.84033	-0.065498	0.0171408	0.849363	0.98702	1.87772	-0.490476
CRIRVNVDDGRGRLRLQLEC	8.96213	-0.0714627	-0.804696			1.87669	-0.547619
CRIRININNRGRRLKLELEC	9.0041	0.263347	-0.104177			3.87727	-0.685714
CRIRINIDDRSGTVRLEVEC	8.68273	0.844123	0.00855556			-0.121535	-0.319048
CRIKINVDNRGRTVRLQVQC	7.52485	-0.0852717	0.368544			3.87417	-0.480952
CVTVRLDDRRGGVRVTVQVC	8.57847	-0.473403	-0.942859			1.87491	0.157143
CRVKIDVDDGSRTLKLQLQC	7.09507	-0.00972227	0.551945	0.996701		0.874778	-0.328571
CRIRVDIDNGGRRLRLELEC	9.1226	0.934268	-0.0829307			0.878462	-0.533333
CVRVRVNDGRGGVRISVEVC	8.7906	0.886412	-0.862797			1.87624	0.2
CVTVRVNDRRSRVRVSVEVC	8.22747	0.939675	1.24585			2.87624	-0.0428571
CVRIRLDDGGSRLRISVQVC	5.77473	0.265213	-0.472576			1.87491	0.157143
CLRVRLDNRGGRVRITLQVC	6.86957	0.820174	0.758246			3.87446	-0.047619
CRIRVDVDNGSGTLKLELQC	8.92145	0.072186	0.675166			-0.123599	-0.161905
CRIRVNIDDRGRTVKLQLEC	7.82016	0.33645	0.322017			1.87639	-0.5
CLTVRLNDGRSGVKISVEVC	7.78503	0.795627	0.073055			0.875955	0.352381
CVRVRLDDRRGRVKITVEVC	8.73036	-0.0692868	-0.147751			2.87639	-0.17619
CVRIRVDDGRGGLKVSLEVC	8.6944	-0.116773	-0.0666522	0.8189	0.960006	0.876398	0.190476
CRIRVNVDDRRRTLRLEVEC	9.28516	0.822811	-0.129269			1.87846	-0.738095
CRVRINVDNRGRRVRLELQC	8.73643	-0.0481584	0.300462			3.87624	-0.72381
CRVKINVNDRSRTVKLQVQC	7.32557	0.152075	-0.396321	0.917642		3.87388	-0.485714
CRIKINVNNGRRTVKLELQC	8.12984	0.0179582	-0.0994332	0.980598	0.922215	3.87521	-0.471429
CRIRINVDDRSGRLKLELQC	9.05896	-0.561405	-0.253819			1.87639	-0.52381
CLRIRVDNGRSRLKITVQVC	7.79468	0.218237	0.170542	0.0984253	0.510438	3.87417	-0.0047619
CRIKVNINNGRGRLKLELQC	8.66471	-0.0640632	-0.0632616	0.895565	0.954744	3.87521	-0.47619
CLTIRVNDGGRRVKVSLEVC	8.46231	0.107053	0.0284627			1.87595	0.17619
CRVRVNVNDGGGTVRLQVQC	8.75858	-1.07185	-0.20735			1.87447	-0.147619
CRIKVNIDDRSRTLKLQVQC	8.95523	-1.17395	-0.29591	3.5021e-12	0.480358	2.87433	-0.490476
CRIKININDRSRTLKLELEC	7.93121	-0.62676	-0.380402	2.49068e-09	0.00575893	1.87743	-0.495238
CRIKIDINDGGRTVRLQVQC	8.30189	-0.326937	0.132235			1.87462	-0.271429
CLRVRLDDRGSRVRITVEVC	9.05603	0.0861484	0.138806			1.87669	-0.047619
CRIRVDIDNGRRTVRLELEC	8.97737	0.379623	-0.720075			0.878462	-0.528571
CLTIRLNDRGSGVRVTLQVC	7.48836	-0.0326203	-0.112343	0.957463	0.89709	1.87447	0.309524
CVTVRVNNGGGGVRVSVEVC	9.17493	-0.419407	-0.512573			0.875803	0.561905
CRIKINVDNGSGRVKLEVEC	9.10859	0.0782014	0.21004			0.877435	-0.261905
CVRIRVDDRRSRVRVSLEVC	8.24907	0.251689	0.0809183			2.87668	-0.228571
CLTIRVDNRGSRVRITLEVC	8.97738	-1.82138	-0.932126	3.69108e-46	2.04503e-13	1.87624	0.147619
CLTIRVDNRGGGLRVTLQVC	8.67212	-0.191688	-0.218811			1.87447	0.328571
CLRIRVDDRGGRLKITLQVC	8.35337	0.0532999	0.779925			2.87462	-0.0047619
CRIKVDVNDGSRRVRLQLEC	8.86146	-0.43419	-0.410052			1.87639	-0.519048
CRIRIDVNNGRGTLRLQVEC	9.01363	-0.33271	0.00407136			1.87624	-0.333333
CRVRVNVDNRSGTLRLQLEC	8.26529	-0.876843	-0.441023			1.87624	-0.4
CRVRVDVNNRRRRLRLQVQC	8.58915	0.299055	0.945756			5.87446	-0.933333
CRIKVNVDNGRRTLRLEVQC	8.8203	-0.0800133	-0.152165			2.87595	-0.514286
CVRIRVNNRRSRLRVSVEVC	7.7665	0.0230525	-0.0426891			4.87579	-0.228571
CRVKINVNDGSRRLKLQVEC	8.40572	-0.238264	-0.2008	0.0595748	0.341957	2.87566	-0.490476
CLTIRLDNRRRGVRVSVQVC	7.86245	0.292731	0.385853	0.777298		3.87446	-0.047619
CVRIRLNNGRSRLRISLEVC	6.37258	-0.154139	0.123729	0.904203	0.968324	3.87579	-0.0571429
CVRVRVDNRGGGVRVSLEVC	9.18343	-0.345958	-0.77056			1.87624	0.166667
CLTIRLNDRGGRVKVTVQVC	8.6653	-0.0527383	-0.242445			2.87418	0.180952
CRVKIDIDNGRGRVKLEVQC	8.81493	-0.259148	-0.0989064	0.552139	0.952023	1.8761	-0.438095
CRVRVDVDNGGRRLRLQVEC	8.87214	0.271795	-0.0312997			1.87669	-0.542857
CRVRVDINNRRGTLRLELEC	9.05645	-0.814058	-0.0755499			1.87802	-0.561905
CLRVRVDDRGSRLRVTVQVC	8.3802	-0.570086	-0.882621			2.87491	-0.0619048
CVRVRLNNRGSRVKISLQVC	5.55539	-0.188047	-0.269157	0.896577		4.87373	-0.0238095
CVTVRVNDRGSGVRISLEVC	9.15226	0.73877	1.2304			0.876247	0.342857
CRVRIDIDDGRGRLKLEVQC	8.78813	0.493751	-0.334987			0.876841	-0.485714
CRIRIDVDNRGGRLRLEVQC	8.17329	-1.22311	-0.974026			1.87669	-0.514286
CRIRVDVNNGGRRVKLQVEC	8.61525	0.0944855	-0.864669			2.87595	-0.480952
CRIRVNINNRSRRLRLELQC	8.62838	0.149655	-0.000184875	0.89598	0.999859	4.87579	-0.747619
CLTVRLDNGRSGVKVTLEVC	8.09569	0.0418047	0.00477545	0.979565	0.999374	0.875955	0.32381
CRIRVNVDDGGRRLKLQLEC	8.09398	-0.529055	0.929803			1.87639	-0.519048
CVTVRLDNRGSRLRVTVQVC	8.08587	0.380104	-0.481259			2.87447	0.119048
CVRIRLDDRGRRVKVTLEVC	9.28751	0.00159031	-0.107936			2.87639	-0.195238
CRVRIDINDGGRRVRLQVEC	8.48534	0.407475	0.142304			1.87669	-0.495238
CRIRVDINDRSRRLKLQLQC	8.61426	-0.120343	0.363264			3.87462	-0.719048
CLTVRLNNGGSGVRVSVEVC	8.91855	0.315144	-0.331716			0.875803	0.504762
CRIKINVNDGRRRLKLEVEC	8.91611	-0.345289	-0.540311			2.87743	-0.652381
CVTIRVDDGRSRLKITLEVC	8.59895	0.353844	-0.0622685	0.6418	0.986144	0.876398	0.17619
CLTVRLDNRGGGLKITLQVC	8.72982	-0.161185	-0.0667942	0.394484	0.928122	1.87418	0.338095
CVRIRVDDRRSRLRVTVEVC	8.7307	-0.0313284	-0.784772			2.87668	-0.22381
CLRIRLNDRRRGVKVTLEVC	7.44489	-0.0908282	0.130431	0.955937		3.87594	-0.214286
CLRVRLNDRRRRVRISVQVC	6.07957	-0.340598	-0.40756			5.87446	-0.42381
CVRVRVDNRRSRVKVTLEVC	8.96246	-0.47486	0.0390771			3.87594	-0.209524
CLRVRVNNRRSGVRITLQVC	6.7074	-0.00284174	-0.460352	0.998926		4.87402	-0.047619
CRVKVDVDNRRGTVRLQLQC	7.92608	0.928315	0.669721			2.87462	-0.528571
CVTVRLNDGGSGLKISLQVC	8.47143	-0.0788437	-0.0661513	0.776467	0.922601	0.874183	0.528571
CRVKINVNNRGGRLKLEVQC	8.7909	1.17164	1.30047			3.87521	-0.471429
CLTIRLDDGGRGLRISVQVC	6.04251	-0.197519	-0.211903	0.455461	0.632338	0.874918	0.338095
CRVRVNVDNGSGTLRLQLQC	7.74034	-0.604809	-0.776929			1.87447	-0.204762
CLTIRVNNRRRRVKVSLQVC	5.95622	-1.19958	-0.242141	1.40474e-35	0.169544	5.87372	-0.214286
CRVRIDVNNGRGTLRLQVEC	8.88556	-0.0614229	-0.188652	0.970147	0.944799	1.87624	-0.347619
CRVRVDIDNRSRTVKLEVQC	8.32298	0.25005	0.0192766			1.87639	-0.514286
CRVRINIDDGRGRVKLEVEC	8.6941	0.102964	0.78927			0.87817	-0.466667
CLTVRVNDRRRRVKITVQVC	8.0738	-0.0117262	0.157899	0.987533	0.813045	4.87417	-0.190476
CRVKVDINDGSGTLRLEVEC	9.03442	-1.38831	-0.00391643			-1.12182	-0.142857
CVTVRVDDGGSGVRVSVEVC	9.15523	-0.436338	-0.320846			-1.1233	0.542857
CRIRVNINDRGGTVKLEVEC	8.74847	0.0612315	-0.487416			0.877727	-0.285714
CLRIRLDNGGGGVKVTLEVC	8.12371	0.16696	-0.214736			0.875955	0.371429
CLRIRLDNGGSGVRVSVQVC	8.16263	1.37849	1.51737			1.87447	0.338095
CVRVRLNDGGGRVRISLEVC	7.1433	-0.0830044	-0.361978			1.87624	0.161905
CVTIRLDDGRSGVRISVEVC	7.88691	-0.0722329	-0.396778			-0.123307	0.357143
CLTIRVDNGGSGLRVSLEVC	9.57281	-0.00341188	0.197551			-0.12375	0.5
CLTVRLNDGGSGVRVTLQVC	8.13517	0.541996	0.338075			0.874475	0.490476
CRVKVDVNDRGGTLKLEVEC	8.82545	-0.532928	-0.129033			-0.122119	-0.304762
CLRIRVDDRRRRLKVTLEVC	8.46836	0.0909723	0.0547375	0.776467	0.952295	3.87639	-0.409524
CRVKINVNNGRRTLKLQLEC	8.13234	-0.0798867	0.377631	0.94828	0.718907	3.87521	-0.504762
CVRVRLNDGGRGLRISLQVC	7.04994	0.486704	0.0305059			2.87447	0.142857
CLRIRLNNRRGRLKITVEVC	7.34274	-0.144168	-0.129896	0.674404	0.866236	4.8755	-0.2
CLRVRLDNGGGRVKVTVQVC	7.36304	0.103714	0.381797			2.87418	0.180952
CRIRININNRGRRVRLQVQC	6.32609	0.0451802	0.666351			5.87401	-0.67619
CVTVRLDNGGSGLRVTLEVC	9.30855	-0.195164	-0.235886	0.273034	0.300281	-0.12375	0.490476
CVTIRVNNGRGRVRVSLQVC	7.54163	0.941781	0.994414			3.87402	0.166667
CVRIRVDNRRSGVKITLQVC	7.68146	-0.111066	-0.229776	0.728426	0.447545	3.87417	0.0142857
CRIRIDINNRSGTVRLELEC	9.00949	-0.154664	-0.0743731	0.442084	0.916939	0.878018	-0.338095
CLRIRLNDGGRRLKISVEVC	6.52237	0.217888	0.24254			2.87595	-0.00952381
CRVRIDIDNGGGRVKLQLQC	8.84027	0.406835	0.136739			1.87462	-0.290476
CRIKVNVDNRSRTVKLEVQC	8.69094	-0.212809	-0.055725			2.87566	-0.485714
CRVKVNVNDGRGTLRLQLQC	8.87223	-0.0400163	0.421556			2.87418	-0.352381
CLRVRVNNGRGGVRVSVEVC	8.79512	0.512972	0.134469			2.8758	0.166667
CVRVRVNDGRRGVKISLQVC	6.30864	0.23666	-0.152782			3.87417	0.0142857
CRVKVNVNNGRGTLRLQVEC	8.69449	0.220318	0.0356812			2.87551	-0.333333
CRIRVDVNDRRRTLRLQLEC	8.86466	0.194312	0.269149			2.87668	-0.757143
CLRIRLNNGGRRLKVSVEVC	5.93468	0.0120447	-0.119405	0.982863	0.819869	3.8755	-0.0238095
CVRVRVNNGGGGVRISVQVC	8.97986	0.509783	0.543166			2.87402	0.395238
CVRVRVNNGGSRVRVTLEVC	8.67674	-0.149769	-0.40462			2.8758	0.152381
CRVRVDINNGGGRLKLQLEC	8.18591	0.35148	0.850358			1.87595	-0.32381
CLTIRLNNGRSRLRVSVEVC	7.66117	0.00269153	-0.0339761	0.996485	0.973804	2.8758	0.109524
CVTVRLDDRRRGLKVSLQVC	6.29207	0.879622	0.220339			2.87462	-0.052381
CRIKVNIDDGSRTVRLQVEC	7.49695	0.591603	0.731488			0.876398	-0.304762
CRVRVNVDDGGGRLRLELEC	8.92595	-0.335902	-0.930282			-0.121535	-0.366667
CRVRINVDNGSGRLRLQVQC	9.4421	0.151819	-0.492877			2.87447	-0.352381
CRVRVNINDRGGTLRLQLQC	9.12902	-0.372842	0.024065			2.87447	-0.366667
CLRVRVNDRRRGLKVTVEVC	8.77726	0.481638	0.541015	0.000673749	0.000481665	3.87594	-0.209524
CLTVRLNDGRRRVKISVQVC	6.67782	0.229534	-0.0879552			3.87417	-0.0190476
CLRIRVNNRRRGVRVSVQVC	7.86419	-0.708936	-0.928377			5.87401	-0.209524
CLTVRLDNGGRGVKISLQVC	8.01856	-0.201904	-0.537859			1.87418	0.352381
CRIRVNVDNRSGTLRLQLEC	8.14491	0.564164	0.33526			1.87624	-0.385714
CLTIRVDNRRSRVRVTLEVC	8.9235	-0.388482	-0.165715	0.000132486	0.528097	2.87624	-0.0619048
CLRIRVNNRGSGVKISVQVC	9.2882	0.371239	0.00883747	0.217941	0.996601	3.87373	0.204762
CLTVRLNNRRRRLRITLQVC	5.20399	-0.0649457	0.0758048	0.94947	0.971761	5.87401	-0.27619
CRIRVNVDDGGRTVKLQVEC	8.79111	0.185231	-1.41373			0.876398	-0.3
CRIRVDVNNGRGTLRLELEC	9.29448	-1.50721	-1.49756			0.878018	-0.366667
CLTVRVDDRRSGVKISVQVC	8.13854	-0.059225	-0.0250542	0.856792	0.981183	1.87462	0.17619
CVTVRVNNGRRRLKVSVQVC	5.71606	-0.475099	-0.0921921	0.00037519	0.904214	4.87373	-0.0142857
CLRIRLDNGGGRVRVSLEVC	6.57629	0.0138022	0.0315046	0.981327	0.977888	1.87624	0.142857
CRIKINIDDRSRTLKLQLQC	9.17487	0.135422	0.00427509	0.887209	0.999374	2.87433	-0.495238
CRVRVNINNGGRTLRLQLEC	9.13089	-0.0640965	-0.0920114			2.8758	-0.366667
CLTIRLDNGGGRLRVSLQVC	7.0192	1.00816	0.731147			1.87447	0.304762
CRVRVDVDNGRRRVKLQVEC	8.64559	-0.037915	-0.747283			2.87639	-0.690476
CVRVRLDDRGSRVKVSLEVC	8.44835	0.6315	0.248374			1.87639	-0.0380952
CRVKINVNDRRRRLRLEVQC	8.73921	0.396394	0.310816			4.87594	-0.890476
CRVRVDINDGGGRVRLELEC	8.93011	-0.142975	-0.524004			-0.121535	-0.333333
CVRIRVNDRRRRLKVTLQVC	6.46505	-0.0927028	-0.000496878	0.957864		5.87417	-0.390476
CLRVRVNDGRRRVKISVQVC	7.13686	-0.832263	-0.250783			4.87417	-0.180952
CRIKIDVDNGRRRLKLQVQC	8.00581	-0.0153331	0.431167			3.87432	-0.652381
CRVRINVDDRRGTVKLELEC	8.63314	0.910863	0.725952			0.87817	-0.514286
CVRVRLNDRGSGVKVTVQVC	8.07626	0.069653	-0.0608624	0.825775	0.936286	2.87418	0.180952
CLRVRVDDRGRRVKITVQVC	8.44706	-0.449812	0.00297074			3.87462	-0.17619
CRVRVNVDDGSRRLRLQLEC	7.82994	-0.113341	-0.126815			1.87669	-0.580952
CVTVRLNDRRRRLKVSVEVC	7.07747	-0.0949131	0.0511601	0.773454	0.955658	3.87594	-0.228571
CRVRVDINNGSGRVRLQVEC	8.89698	-0.71902	-0.167987			1.87624	-0.333333
CVRIRVDDGGRRLRISLEVC	6.74319	-0.0619521	-0.064307			1.87669	-0.0190476
CLTIRVDDGGGGLKVTLEVC	8.77468	0.710148	0.288831			-1.1236	0.552381
CLRIRVNDGGGRLRVSLEVC	7.60411	-0.329953	-0.573358			1.87624	0.142857
CVTVRVNDRGSGLRISVEVC	8.66054	-0.121445	-0.063454	0.541914	0.923528	0.876247	0.342857
CRVKIDINNGGGRVRLEVEC	9.26525	-0.122712	1.37062			0.877727	-0.271429
CVRVRVDNGRGRLKVSVQVC	8.55633	0.271862	1.14633			3.87417	4.22942e-17
CLTIRLNDRGRRVKITVEVC	8.76994	-0.040779	-0.0394205	0.939513	0.975079	2.87595	1.58603e-17
CLRIRVNDGRGRVRITVEVC	8.75443	0.401337	0.443886			2.87624	0.0047619
CLRVRLDNGRRGLKVTVQVC	6.66756	0.15219	-0.171122	0.905982		3.87417	-0.0333333
CVRIRVNDRRSRLKITVEVC	8.74976	0.319415	0.183921	0.136047	0.770385	3.87594	-0.180952
CRVRINVDNRRGRVRLELEC	8.77711	-0.0752475	1.28379			2.87801	-0.72381
CRVRVDVNNGRGTLKLQLEC	9.09046	-1.08713	-0.861878			1.87595	-0.352381
CLRIRLNDGRSRVRISVEVC	7.73966	0.60693	0.652137	0.424749		2.87624	-0.0380952
CRVRVDVNNRGGTVRLQLQC	9.02771	-0.321057	-0.0649052			2.87447	-0.361905
CVTVRLNNRRRGLKISLQVC	5.29234	-1.19577	-0.238045	1.1875e-31	0.251606	4.87373	-0.0380952
CRVKINVNDRSRTVRLELEC	7.88609	-0.257665	-0.588648			1.87772	-0.533333
CVRIRLNNRGRGVRVTVEVC	8.70141	0.703301	0.261486			3.87579	-0.00952381
CRIKIDINDGSRRVKLQLQC	8.51067	-0.217771	-0.243324	0.572334	0.710835	2.87433	-0.461905
CRVKVDINDRRRTVRLEVQC	8.26477	-0.112378	-0.190193	0.800987	0.759225	2.87639	-0.690476
CLTIRLNNRRRRVRVTLEVC	6.95405	-0.175958	0.0200138	0.330408	0.985739	4.87579	-0.257143
CRVKIDINDGRGRLRLQVQC	8.58574	-0.315514	-0.449399			2.87462	-0.485714
CLTVRVDNGRGGVKVTVQVC	8.53916	0.0280481	0.0118429	0.963417	0.992965	1.87418	0.380952
CVRVRVDDGGRRVRITLQVC	8.1873	0.511964	0.356072			2.87491	-0.00952381
CLRVRLNNRRRRLRVSVQVC	4.13348	-1.16722	-0.296165	0.00940491		6.87401	-0.457143
CRVKVDIDDGRGRVRLQVEC	8.88089	-0.0887607	-0.109508			0.876841	-0.480952
CRVRINVDDRRRTLRLQLEC	8.59243	-0.0263516	-0.767207			2.87668	-0.757143
CLRIRLDDGRSRLKISVQVC	6.94791	0.23291	0.0689666	0.289717	0.947	2.87462	-0.0285714
CVTIRVDNRGGRLKISVQVC	9.1249	-0.0609015	0.473821			2.87418	0.209524
CRIKIDVNDRRRRVKLELQC	8.14915	0.454215	0.17339			3.8761	-0.847619
CRIKIDVDDRGGTVKLQLEC	7.36209	-0.134913	-1.42369			-0.123447	-0.27619
CVRIRLNDRGRRVKVSVEVC	9.25573	0.902441	1.22376			3.87594	-0.180952
CLRVRVNNGGGRVKITLEVC	9.07133	-0.311215	-0.140782	0.0231128	0.751999	2.87551	0.195238
CLTVRLDDGGRGLRVSVQVC	5.34121	0.665941	0.482351			0.874918	0.309524
CVTVRVNNRGGGLRISVEVC	8.69833	0.373672	0.226145			1.8758	0.361905
CLRIRVNNGRGRLKITLQVC	8.30847	0.00372984	0.0407737	0.994772	0.957373	4.87373	-0.0047619
CRIKVDVDNRSRTVRLQVQC	8.5856	0.269196	0.286121			2.87462	-0.514286
CLTVRLNDGRGRVKVTVQVC	8.67641	0.0284938	0.482131			2.87418	0.166667
CRIKVNINDRRRRLKLEVEC	8.9916	0.535791	0.543614			3.87742	-0.847619
CRVRIDVNDGGGTLRLQVQC	8.35271	0.52318	-0.535206			0.874918	-0.152381
CLRVRVDDGGGGVKVSLEVC	8.93829	0.0179568	-0.184676			-0.123599	0.371429
CLTIRVDNGGGRLRISVEVC	8.86809	0.280086	0.212585			0.876247	0.357143
CRIRINVNDGGGRLRLQLQC	8.8358	-0.48019	-0.10835			2.87447	-0.338095
CRVRVNINDRGGRVRLEVQC	8.74102	-0.720854	-1.44969			2.87624	-0.509524
CRIRVNVDDRSRTVRLQVQC	7.86335	-0.656785	-0.0918747			2.87491	-0.542857
CVRVRLDDRRSGLRVSVEVC	8.70363	-0.0938698	-0.446292			1.87669	-0.0666667
CVTIRVDNRGSGVRVTVQVC	9.11701	1.00906	0.354336			1.87447	0.366667
CRIRVDVNDRSGRVRLQVQC	8.70376	0.22802	-0.0610327			2.87491	-0.528571
CLRVRVDNGRRGVRISVEVC	8.87416	-0.0659375	0.538818			2.87624	-0.0142857
CVTVRLNDRRSGVRVSVQVC	6.98498	0.0949422	0.0744116	0.577667	0.859493	2.87447	0.133333
CRIKVNINNRRRTLKLEVQC	8.86419	0.0602852	0.0995637	0.969498	0.974993	4.87521	-0.666667
CVTVRVNNRGGGVKVTLEVC	8.9943	0.540725	-0.508903			1.87551	0.380952
CRIKIDVNDRRGTVRLQLQC	8.75713	-0.170246	-0.323106	0.705539	0.48931	2.87462	-0.5
CRVRINIDDGSGRLRLELEC	9.31689	0.196861	0.25726			-0.121535	-0.357143
CRVKVDVDNGRRRVRLELQC	9.00512	-0.13819	0.209591			2.87639	-0.709524
CLRVRVNNGGRRLRITVEVC	8.37731	0.815271	0.511172			3.87579	-0.0285714
CRIRININDRSRRLRLELQC	8.8286	0.125345	-0.574535			3.87624	-0.733333
CLTVRLDDGGGGLRITVEVC	8.92181	0.609779	-0.217376			-1.1233	0.52381
CRVRVNIDNGRGRVKLQLEC	8.65739	0.100088	-0.128095			2.87595	-0.5
CRVRVDINNGRGRLKLEVEC	8.7021	-0.488507	-0.642275			1.87772	-0.5
CLRVRLNDRRSRLKISLQVC	4.64874	0.0726168	0.0786424	0.865733	0.933871	4.87417	-0.257143
CLRIRVDNGGGRVKISLQVC	7.61616	-0.483673	-0.149251			2.87418	0.204762
CLTIRLDNGRGRLKISVQVC	8.59329	-1.08752	-0.394878	6.45893e-19	0.0201783	2.87418	0.171429
CVRVRVNNRGRGLRISVEVC	8.57674	-0.148947	-0.926456			3.87579	-0.0142857
CLRIRVDNGRSRVKITLQVC	8.13006	-0.000839277	-0.0221337	0.999009	0.986275	3.87417	-0.0047619
CRIKINIDDGSGRLRLELQC	8.67811	0.24628	-0.0753832			0.876398	-0.314286
CVRIRVNNGRSRVKVTLEVC	8.06457	0.09405	-0.00278933	0.618486	0.997753	3.8755	3.70074e-17
CLTIRVDDGGRRLRVTVQVC	7.69099	0.0576825	0.218426			1.87491	0.152381
CRIRINIDNGSGRVKLELQC	9.4686	0.996828	0.970873			1.87595	-0.295238
CVRIRLDNRRSRVRVTLEVC	6.60598	-0.245705	-0.303788	0.306967	0.323206	3.87624	-0.242857
CRVKIDVDNRGGTVKLELQC	8.98608	0.0506946	-0.325467			0.876106	-0.290476
CRIRIDVNDRGRTLRLQVEC	8.19448	0.525087	0.365693			1.87669	-0.528571
CRVRIDIDDRGRTLRLEVQC	8.50815	0.901659	-0.0346986			0.877133	-0.528571
CRVRVDINNGRRTLKLEVEC	8.96191	0.112202	0.588858			1.87772	-0.514286
CRIRINVNDRRGTVRLQVEC	8.40999	0.104393	-0.744161			2.87624	-0.509524
CVTVRVDNRRSRLRVSVQVC	6.98963	0.252787	0.270119	0.840086		3.87446	-0.0619048
CLRIRVDNRGSGVKITLQVC	8.52265	0.0708931	0.044732	0.868417	0.969453	2.87418	0.190476
CVRVRVNDRGRRVKVSVEVC	8.99245	0.296582	0.0142246			3.87594	-0.17619
CRIKIDINNGRGTLRLEVQC	8.86393	-0.192885	0.00614278	0.699618	0.998006	1.87595	-0.290476
CRIRVNVNNGGGTLKLQLQC	9.04189	0.11447	0.086012			2.87373	-0.142857
CRIRININNRRRRLKLEVQC	8.55474	-1.28596	-0.320782	2.44128e-26	0.105054	5.8755	-0.861905
CRIKVDIDNGSRRVKLQLEC	9.1993	-0.5891	0.0659073	0.0149822	0.969944	1.8761	-0.47619
CLRIRVDDGRSRLKVTVQVC	8.64352	0.134232	0.0842575	0.628679	0.917652	2.87462	-0.0190476
CVTVRVDNRRSGLRISVEVC	9.04131	-0.333876	0.517804			1.87624	0.147619
CRVRVDVNNRRRTLKLQVQC	8.67745	-0.144967	0.113476			4.87417	-0.72381
CLRVRLDNGGGGLKVSLQVC	5.7212	0.0842862	-0.476154			1.87418	0.333333
CVTIRLDNGGSRVKVSLEVC	9.26075	0.539422	-0.0524022			0.875955	0.352381
CVRIRVDNGRSGLRVTLEVC	9.12621	0.0442134	0.121229	0.951774	0.914911	1.87624	0.147619
CLTVRVNDGGRRLKITVEVC	9.10819	-0.295739	-0.261751	0.794502		1.87595	0.180952
CRIRIDVNDGGRTLRLQVQC	7.35718	0.397569	0.942258			1.87491	-0.333333
CRIKVDVDNGSRRVKLQVEC	9.09815	0.0874485	0.43587			1.8761	-0.471429
CLTVRVDNRGGGLKVTVEVC	8.77904	-0.314528	-0.0763587	0.0466032	0.930916	0.875955	0.361905
CRVRIDIDNGSRRVRLEVEC	8.98735	-0.102103	-0.0354579	0.783507	0.977605	0.878462	-0.514286
CVTIRLNNGGSRLKISVQVC	8.35673	-0.129678	-0.254687	0.626986	0.282731	2.87373	0.366667
CVRVRLDNGRGRLKISLEVC	7.34962	0.369776	0.904784			2.87595	-0.0238095
CRVKVDVDDGRRTLKLEVEC	8.95876	0.182832	-0.429794			-0.121675	-0.5
CVRVRLNDGGGRVKVSLQVC	5.73793	0.477882	0.5418			2.87418	0.17619
CRVKININDRGRRVRLEVEC	8.70703	0.994865	-0.707686			2.87772	-0.661905
CVRVRLNNGGGRVRVSLEVC	6.80287	0.198767	0.885879			2.8758	0.147619
CRIKVDVNNRGGRVRLELQC	8.68509	0.253001	-1.09403			2.87595	-0.5
CRVKVNINNRRGRLKLEVQC	8.68351	-0.0161124	-0.010557	0.975197	0.991736	4.87521	-0.666667
CRIRIDIDDGGGTLKLQVQC	9.10609	1.31629	0.784778			-0.124927	-0.0952381
CRIRVNVNDRRGRLKLQLQC	8.24692	-0.299151	-0.12947			4.87417	-0.714286
CRIKVNVDDGRRRLRLEVQC	8.60692	0.00915403	-1.15791			2.87639	-0.695238
CRIRVNVDDGRRTLKLQLEC	8.0303	0.0117	-0.139534			1.87639	-0.533333
CVTVRVDNGRSRLRISVEVC	7.64402	0.25514	-0.406554			1.87624	0.147619
CRIRVNVNNRSGRLKLEVQC	8.8433	-0.225183	-0.206019	0.236057	0.542176	3.8755	-0.519048
CRVKVNVNNRGGRLRLEVQC	8.89461	0.54126	-0.12523			3.8755	-0.514286
CRIRVDVNNRRRTLRLQVQC	8.67289	0.217661	-0.0925115			4.87446	-0.738095
CLRIRLDNGRRRLRITLEVC	5.57292	-0.200723	-0.068501	0.888131		3.87624	-0.247619
CRVKVNINNRRGTLKLELEC	9.35991	0.19578	-0.0202006			2.87699	-0.504762
CLTVRVNNGRGRVKVTLQVC	7.73961	-0.423363	-0.64616			3.87373	0.166667
CLTVRVNDGGSGVRVSLQVC	9.26498	0.399014	0.468797			0.874475	0.504762
CRIRVNIDDGSGTVKLEVQC	8.97886	-0.832907	-0.320016			-0.123599	-0.109524
CVRVRLDDRRGRVRVTLQVC	7.1879	-0.0724857	0.110497			3.87491	-0.238095
CRVRVDVNDRGGTLRLEVQC	8.90013	0.687547	0.541722			0.87669	-0.361905
CLTVRVNNRRSRVKITVQVC	8.0115	-0.0942324	-0.0321186	0.679665	0.968932	4.87373	-0.0142857
CLTVRVNNRGGRVRVTVQVC	8.43113	0.808113	0.262619			3.87402	0.157143
CVTIRVDNGGGRVRISLQVC	7.80635	0.94643	0.863822			1.87447	0.37619
CRVRIDVDNRRGTLKLELQC	8.94222	-0.59841	0.545202			1.87639	-0.533333
CRVKVDIDNGSGTVKLEVEC	9.07098	-0.483761	0.174986			-1.12212	-0.0952381
CRIRVNVDNRGRRLKLQLEC	8.06995	-0.315144	-0.160445			3.87594	-0.714286
CRIKININNGGGRVRLELEC	9.2117	-0.201214	-0.0810401			1.87728	-0.27619
CLTIRVNDRRSGLRITVQVC	8.71226	0.314236	0.301936	0.771788		2.87447	0.147619
CLTIRLDNGGGGLRITVQVC	8.53402	0.0910086	0.147231	0.941767	0.952371	0.874475	0.538095
CRIRVNINDGSRTLRLEVQC	9.05528	0.00922067	0.203678			1.87624	-0.352381
CLRVRLDNGRRRLRITVQVC	4.60209	0.339241	0.0689245			4.87446	-0.242857
CLTVRVDNRGGRLRITVQVC	7.5586	-0.191342	-0.168088			2.87447	0.152381
CVRIRLNDGGRGLKVTLEVC	8.55689	-0.584901	-0.00862062			1.87595	0.17619
CVTVRLDNRRGGLKVTLQVC	7.96144	-0.136618	-0.274781	0.929039		2.87418	0.147619
CVRIRVNNGRSRVKISVEVC	7.87118	0.189539	0.0375343	0.0929632	0.955286	3.8755	0.0285714
CRIKVDVNNRSGTVKLQLQC	7.98072	-0.441982	-0.650996			2.87388	-0.309524
CLTIRVDDGGSGLKVSLQVC	9.06726	-0.314757	-0.141552			-0.125371	0.528571
CRVKVNINDRSRRLKLELEC	9.07027	-0.655526	-0.40952			2.87743	-0.704762
CLTVRVNNRRSGVKITLEVC	8.33804	0.139461	0.0922799	0.395371	0.838983	2.87551	0.161905
CVTVRLNDGGGRVRVTLEVC	9.0749	-0.417848	0.208119			0.876247	0.333333
CRIRINVDDRRGTVRLQVQC	8.14625	1.15932	0.558684			2.87491	-0.509524
CVRVRLNNGRGRVKVSLEVC	7.91042	-0.179965	-0.593495			3.8755	-0.0190476
CVRVRLDNRRRGLKVSVEVC	8.70664	0.190541	0.298423			3.87594	-0.214286
CRVRVDVNDRSGRLKLELEC	9.0114	0.260828	0.179645			0.87817	-0.552381
CVTVRVDDRRGRLKVTVEVC	8.8367	-0.0295063	0.456842			1.87639	-0.00952381
CLRIRVNDRGRGVRITLQVC	7.84805	0.388974	0.163548	0.747568		3.87446	-0.0142857
CRVRINVDNGGRTLKLQLQC	7.12519	-0.0360663	-0.154091	0.973243	0.921497	2.87418	-0.338095
CLRIRVDDRGRRLKVSLEVC	8.77147	-0.149877	0.381223			2.87639	-0.219048
CVRVRVDNRRGRVRVSVQVC	8.31939	-0.77186	-1.25743			4.87446	-0.204762
CRIRIDINDGRGTVKLQLEC	8.9091	-0.0231301	-0.158632			0.876398	-0.290476
CRIRVNINDRRRTVKLEVEC	9.14408	-0.333226	-0.62409			2.87772	-0.67619
CRIKIDVDNGRRRLRLQVQC	7.8069	0.224888	0.804489			3.87462	-0.680952
CRIKVNINNRSGTLKLEVEC	9.22225	-0.220169	-0.0730024	0.236057	0.931756	1.87699	-0.295238
CRIKVNIDNGGGRLKLELEC	8.78513	-0.0108006	-0.29155	0.987314	0.275709	0.877435	-0.280952
CRIKVNINNGGRTLRLEVEC	8.63413	0.489661	0.00275088			1.87728	-0.304762
CVRVRLDNGRGGLRITVQVC	7.25266	0.0831645	-1.17509			2.87447	0.166667
CRIKINVNNRSRRVRLELEC	9.15628	0.199213	0.329411	0.740157	0.655666	3.87727	-0.7
CVRIRLNDRGGRVKITLEVC	9.0002	-0.188636	0.0883216			2.87595	0.0142857
CRVRIDIDNGSGTVRLELEC	8.48283	0.418886	1.05347			-1.12153	-0.157143
CVRVRLDDGRGRLKVSLQVC	7.08128	-0.354359	-0.221436			2.87462	-0.0380952
CLTVRVNDRRRGVKVSVQVC	8.45585	0.489496	0.306908			3.87417	-0.0142857
CVRVRVNDGGSRVKVTLQVC	8.15485	0.0867651	-0.189368			2.87418	0.180952
CRVRIDIDDGSGTVRLQLQC	8.88005	-0.14424	0.228365			-0.124636	-0.157143
CRVKVDIDNGRGTLKLQLQC	8.90609	-0.0866243	-0.416666			1.87433	-0.309524
CRVKIDVNDGSGRVKLQVEC	8.72503	0.286281	-0.589299			0.876106	-0.27619
CRVKIDINNRGRRLRLQLQC	7.45734	-0.771831	-0.887236			4.87417	-0.7
CVTVRVDDGRGGLRISVEVC	9.33536	-0.281309	-0.848299			-0.123307	0.361905
CRIKIDIDDRRGTLRLQLQC	7.51736	-0.498843	-0.291686			1.87507	-0.504762
CRIRINVNDRRGTVRLELQC	8.48481	-0.263058	0.153911			2.87624	-0.528571
CRIRVDINNGRGRLRLELQC	8.56564	0.75272	1.21183			2.87624	-0.533333
CRIRINVNDGSGTLKLQVEC	8.66371	-0.422599	-0.224951	0.00372957	0.51121	0.875955	-0.128571
CLRVRLDNRGRGVKVSVEVC	8.90989	0.0616975	-1.10771			2.87595	-0.0190476
CRVKIDINDGRRRLKLELQC	7.88517	-0.285318	-0.0428837	0.0301327	0.958058	2.8761	-0.671429
CVTVRVDNRRGGLKITVQVC	8.55095	-0.0184568	-0.130496	0.993091		2.87418	0.2
CRVKINVNDRSGRLKLQVQC	7.83853	-0.270887	0.285678			3.87388	-0.490476
CLRVRLDNGRRRLRVTLEVC	5.46032	-0.999822	-0.264954	1.53675e-29	0.058426	3.87624	-0.27619
CRIKVNIDDGGRTLRLELQC	8.94057	-0.658517	0.266861			0.876398	-0.32381
CLTIRLDNRGGRVRVSVEVC	9.09738	-0.250998	0.301833			1.87624	0.147619
CLRVRLNNRGRRLRITVQVC	5.73886	0.0977425	0.450179			5.87401	-0.242857
CRVRININDRSGTLRLELEC	9.04789	0.23573	-0.730459			0.878018	-0.371429
CLRVRVDDRGSGVKITVEVC	8.90962	0.10404	-0.00591273			0.876398	0.195238
CRIRVNINDRRRTLRLQLEC	8.09061	-0.602017	-0.571221			3.87624	-0.742857
CLRVRLNNGRRRVKVTVQVC	6.40631	-0.290054	-0.309412			5.87372	-0.209524
CRIKININDGSGRLRLEVEC	8.8841	-0.687416	-0.303342	6.3122e-07	0.254374	0.877727	-0.295238
CRIKININDRSRTVKLEVQC	9.44778	-0.0650766	-0.0474494	0.889406	0.968026	2.87566	-0.457143
CRVRIDIDDRSRRVKLELEC	8.03703	0.904309	-0.404115			0.878613	-0.7
CRIRINVDNGRGRVKLELQC	9.02394	-0.440223	-0.032064	0.309685	0.988998	2.87595	-0.485714
CRVRIDIDNRRGTVRLELQC	8.53255	0.303184	-0.938029			1.87669	-0.528571
CRVKINVNDGRGTVRLQVQC	8.41132	0.315091	0.334503			2.87418	-0.3
CLRVRLNDGGRRLKVSVQVC	4.96503	-0.482452	0.0187646			3.87417	-0.0380952
CRVRINVNDRRRRVKLEVQC	8.63242	-0.140665	0.0374592			4.87594	-0.871429
CLTVRVNDRGSGLRISVQVC	8.55419	0.724329	0.885881			1.87447	0.32381
CRVRINVDNGRGRLKLELQC	8.91016	-0.928184	-0.339635			2.87595	-0.519048
CRVRIDINDRGGRVKLQVQC	7.3707	0.0914266	-0.0155147	0.709557	0.98702	2.87462	-0.466667
CVTVRLNDRRGRLRISVQVC	6.97901	-0.21825	0.190502			3.87446	-0.047619
CLRVRLDDRGSRLKVSLQVC	6.29398	-0.0513006	-0.177583	0.901852	0.645019	2.87462	-0.0761905
CVRVRVNNRGSRLRITLEVC	9.10977	-0.0623527	0.248662			3.87579	-0.047619
CLTIRLDNRRSRVRITLQVC	6.33336	-0.0161806	-0.0772078	0.975532	0.915923	3.87446	-0.0666667
CRIKIDVDDRGRRVRLQVQC	6.80851	0.0726444	-0.0164087	0.858564	0.988881	2.87506	-0.661905
CLTVRLDDGGSGLRITVQVC	8.40372	-0.0109611	0.0291773	0.982432	0.974108	-0.125079	0.504762
CVRIRVNDRGSRVKVSLEVC	9.11339	-0.258914	-0.164442			2.87595	-0.0047619
CRIRINIDDRRGRLKLEVQC	8.41485	0.48144	0.0172433			2.87639	-0.666667
CVTIRLNDRGSGVRITLQVC	7.79606	0.326555	-0.127672			1.87447	0.342857
CRIKVNIDNRSGRLKLEVQC	8.91469	-0.0350812	-0.185163	0.956797	0.763187	2.87566	-0.47619
CRIKVDVNDRSGTLKLQLEC	8.97492	-0.334614	-0.0768026	0.133562	0.950019	0.876106	-0.328571
CRVRVNIDDGGRRLRLQVQC	6.23209	0.889898	-0.0829541			2.87491	-0.528571
CLTIRLNDRGGRVRITLQVC	7.08221	-0.0588472	-0.035458	0.885846	0.974108	2.87447	0.147619
CVTIRLDDRRSRLKITLEVC	8.2414	0.339141	0.181024	0.622417	0.93514	1.87639	-0.0380952
CLRVRLDDRRRRVKITLQVC	6.93868	0.287099	0.117414	0.568721	0.950221	4.87461	-0.409524
CRIRVDVDNGGRRVRLQLEC	8.79569	0.671178	0.312961			1.87669	-0.528571
CRIKVDVDDGSRTVRLQVQC	8.01306	0.132233	-0.472485			0.875069	-0.319048
CLRIRLNNRGGGLRISVEVC	7.93595	-0.236738	-0.315239			2.8758	0.157143
CRIKINIDNRGRTVKLQVQC	7.3793	0.0861681	0.0281336	0.939578	0.991736	3.87388	-0.438095
CRIRIDIDNGGGRLRLEVEC	9.03364	-1.15157	-0.154121			-0.121535	-0.304762
CLTIRVNDGGGGLKVTVEVC	8.65321	-0.346449	-0.327802			-0.124042	0.571429
CVRVRVNDGRRGLRITVEVC	8.75058	-0.000631408	-0.147673			2.87624	-0.00952381
CRVRIDVDDRSGTVRLQLQC	7.57739	0.525482	1.05272			0.875361	-0.366667
CRVKVDVNDRRRRLRLQVQC	8.79155	1.10278	1.36852			4.87461	-0.904762
CVRIRVDNRGRGLKVTVQVC	8.61885	0.280138	0.233129			3.87417	0.0190476
CVTVRVDNGGGGLKVTVEVC	8.57499	0.160457	0.937578			-0.124042	0.57619
CLTIRVDDRGGRVRISLQVC	8.67626	-0.500659	-0.365218			1.87491	0.161905
CVRVRLNNGRGGVKISVEVC	8.68477	0.502677	0.412016			2.87551	0.209524
CRVKINIDDGSGRVRLQLEC	9.06519	-0.164825	0.60967			0.876398	-0.309524
CLRIRVNNGGRGVKITLEVC	8.49784	0.261347	-0.022607	0.806993	0.994902	2.87551	0.209524
CRVRVNVNNGGGTLRLEVQC	9.12668	0.0756694	-0.41124			1.8758	-0.166667
CVTIRLDNGGRRVRISVEVC	8.72091	0.133978	0.23472			1.87624	0.180952
CLTVRLDDGGRRVKVTVQVC	7.8762	-0.754194	-0.726302			1.87462	0.166667
CLTIRLNNRGSGLRVSVQVC	7.2332	0.165792	-0.0532918	0.89733	0.98795	2.87402	0.304762
CRVKVNVNDGSGTLRLQLQC	9.14365	-0.235377	-0.0671507			1.87418	-0.17619
CRVRVDVDDRSGRLKLEVQC	8.68072	0.776676	0.216637			0.876841	-0.533333
CLTVRVNDRGRGVRITVEVC	8.8906	0.0837234	0.16947			1.87624	0.171429
CVRVRVDNRGGGVRISLEVC	9.23923	0.676435	-1.05371			1.87624	0.180952
CVTVRVDDRGRRLRVSVEVC	8.54206	0.20394	0.621637			1.87669	-0.0428571
CRVKIDIDDGSRRLKLQVQC	7.19471	0.0661584	-0.396094			1.87477	-0.47619
CLRIRLDNGGSRLKVTLQVC	9.0504	-0.135872	-0.119695	0.674177	0.871941	2.87418	0.138095
CLTVRVNNRRSRLRITLQVC	7.55845	-0.0534217	0.267914	0.965513	0.832446	4.87402	-0.0809524
CVRIRLNNGRSGLRVTVQVC	6.82299	-0.0349957	0.24599			3.87402	0.147619
CRIRVNIDDGRGRVKLQLQC	8.42883	-0.282308	0.362127			2.87462	-0.485714
CVRVRLDDGGRGVKITVEVC	9.03157	-0.95248	-0.126741			0.876398	0.214286
CLRVRLDNGRGRLRVSLQVC	6.17915	-0.200303	-0.422042			3.87446	-0.0857143
CVRIRVNNRGRRVRISLQVC	6.73827	-0.846934	-0.0470385	0.0982235	0.988527	5.87401	-0.195238
CLTVRLNDGGSGVRVSVQVC	9.25116	-0.176144	-0.0348448			0.874475	0.504762
CLRVRLNNGGSGVKISLEVC	7.9927	-0.0600038	-0.10971	0.859237	0.827834	1.87551	0.347619
CRVKVNINDGGGRVRLELQC	8.77304	-0.118034	0.0811802			1.87595	-0.304762
CRIKVNINDRGGTVKLQLEC	8.36516	-0.476363	0.306254	0.385701	0.822741	1.87566	-0.27619
CRVKVNVDNRSGRVRLQLEC	8.15372	1.17359	0.291291			2.87595	-0.533333
CVTIRVDDGRRRLKVTVQVC	6.9484	0.124609	0.478325	0.938669		2.87462	0.0047619
CRIKVDINNGSRRLKLQVEC	9.04938	0.192115	0.177386			2.87566	-0.47619
CRIRVNIDDGRRTLRLQLEC	6.99229	-0.111572	0.783835			1.87669	-0.547619
CVRVRLDDRGRGVRVSVQVC	7.9238	1.23197	0.91724			2.87491	-0.0285714
CVTIRLNDRRGGVKISVEVC	9.03086	-0.0928432	-0.0640539	0.954326		1.87595	0.209524
CLTVRVNNGGSRVKVSLEVC	8.81	-0.0751448	-0.155789	0.809302	0.655504	1.87551	0.338095
CRIRINVNNGSGRLRLEVQC	8.66808	-0.520148	-0.292145			2.8758	-0.338095
CLRVRLDDRRGRVKITLEVC	9.14876	-0.605703	-0.406716			2.87639	-0.214286
CLRVRLDDRRSGLRITVQVC	6.82765	0.448962	0.0292399	0.686316		2.87491	-0.0666667
CLRIRVDNGRGRLRVTVQVC	8.33166	1.34543	0.844547			3.87446	-0.0285714
CRIRININNGSRRLRLEVEC	9.10718	-0.286183	-0.106135			2.87757	-0.519048
CRVKVNVNDGRRRVKLELEC	8.88101	-0.746626	0.201406			2.87743	-0.680952
CRVKINVDNRSGTVKLQLQC	8.22814	-0.143363	-0.019975			2.87388	-0.309524
CLRIRLDDRRRGLRVTLEVC	6.02817	0.560231	0.282387			2.87668	-0.261905
CVRIRVNNRGRGLRVSLQVC	7.31012	0.393569	0.387596			4.87402	-0.0333333
CRVRVDVNNGSGRLKLELEC	9.14644	-0.767681	-0.743051			0.877727	-0.357143
CLTVRVDDGGGGLRISLEVC	7.76332	-0.648361	-0.394453			-1.1233	0.519048
CRVKVDINNRSGRLKLELEC	9.20726	-0.203248	-0.196729			1.87743	-0.509524
CVTVRVNNGRSGLKVTLEVC	8.73297	0.0385488	-0.321629			1.87551	0.342857
CLRIRLNDRGRGLRITVQVC	4.73895	-0.192201	-0.0612618			3.87446	-0.0333333
CRIRVNINDRRGTVRLEVQC	8.31542	-0.0959633	-1.09015			2.87624	-0.509524
CVRIRVNDGGRRVKVSLQVC	6.58203	0.0537672	0.0559747	0.871135	0.939372	3.87417	0.0142857
CRIKINVDDGSGRLKLQLQC	8.89721	0.629857	1.0105			1.87433	-0.3
CLTIRLDNRRSRVKVSVEVC	8.59884	-0.117567	-0.173754	0.832779	0.855261	2.87595	-0.0380952
CRVKIDVNDRRRRLKLEVEC	9.01501	-0.321026	-0.422738			2.87787	-0.861905
CRVRVNIDNRRRTVKLELEC	9.05988	-0.0753522	0.111281			2.87772	-0.709524
CLRIRLNNRGGRLRISLQVC	4.745	-0.172115	0.215239			4.87402	-0.0571429
CRIKVDIDDRSRTLRLELEC	9.2201	0.269622	0.718867			-0.121384	-0.538095
CVRIRLDNGRSGLRVTLEVC	7.21191	-0.0505754	-0.0738908	0.888151	0.913624	1.87624	0.128571
CRVRVDINDGSGRVKLQLQC	8.72006	0.134809	0.136631			1.87462	-0.32381
CRVKIDIDNRRRRVKLELQC	7.70308	0.10751	-0.801304			3.8761	-0.847619
CLTIRVNDRGSRVKVSLEVC	8.92271	0.099913	0.218167			1.87595	0.157143
CRVRINVNNGSRRLRLEVEC	9.30982	0.521428	0.488617			2.87757	-0.547619
CVRVRLDDGRGGLKITLEVC	8.69603	0.241426	-0.244839			0.876398	0.17619
CLTVRVDNRRGRVKITLQVC	7.87138	0.316192	0.711756			3.87417	-0.0142857
CLRVRVDDRRGRLKVTVEVC	8.55084	-0.453905	-0.695154			2.87639	-0.209524
CRVRVNINDRSRTVKLQLEC	7.22661	0.35163	0.345155	0.753544		2.87595	-0.533333
CLTIRVDNGGGRVKVSVQVC	7.59979	0.145559	0.755977			1.87418	0.390476
CRVKININDRRGRVKLQLEC	8.86983	-0.46933	0.566299			3.87565	-0.652381
CRVKINVNNRSRTLKLQLEC	8.11049	-0.188413	-0.163371	0.398392	0.723943	3.87521	-0.52381
CRIRVNIDDRRGRVKLQLEC	8.58761	-1.32501	-0.480417			2.87639	-0.680952
CVTVRVDDRRGGLRITLQVC	8.41437	0.815843	0.248667			1.87491	0.152381
CRVKINVNDGSRTLRLQLQC	6.38616	0.223213	0.23249			2.87418	-0.357143
CRIKIDVDNRGGTLKLQVQC	7.6125	-0.0771684	-0.00516923	0.832964	0.996601	1.87433	-0.27619
CRIKIDVNDRSGRLKLQLEC	8.84367	0.483596	0.37585			1.8761	-0.495238
CLTIRVNNRRGRLRVTLQVC	8.31293	0.0160303	-0.0504125	0.993919		4.87402	-0.0619048
CRVRVDINNRGGTLKLEVEC	9.02679	0.219357	-0.46849			0.877727	-0.319048
CLTIRLNNRRSRLRVTVEVC	8.11285	0.385149	0.132883	0.461583	0.952371	3.87579	-0.0809524
CLTVRVNDRRSGLRVTVQVC	7.82029	0.0017053	0.240756	0.997987	0.34002	2.87447	0.119048
CRIRINVNNRGGRLRLQLEC	8.91437	1.81775	0.537645			3.87579	-0.533333
CLTIRLDNRGRRLRITLQVC	7.22828	0.0070506	0.344165	0.996248	0.733202	3.87446	-0.0666667
CRVKININDGSRRLKLELQC	8.60686	-0.123853	-0.0656513	0.660265	0.939837	2.87566	-0.495238
CLRVRVDDGGGGLRVTLQVC	8.60886	-0.51941	-0.534854			0.874918	0.328571
CLRIRVNNGRGGVRISLQVC	8.30557	0.128776	0.037042	0.498228	0.961522	3.87402	0.17619
CVRIRLDNGRSRLRISVQVC	5.29494	0.158744	-0.0596235	0.901933		3.87446	-0.0380952
CRVRIDIDDRGRTVRLQVEC	8.97873	-0.093354	0.309412			0.877133	-0.509524
CRIKINVDDRSRTVRLEVEC	9.29391	-0.182066	-0.166176	0.461113	0.737415	0.87817	-0.5
CLTIRLDNRGRGLRVSVQVC	8.22664	0.101757	-0.423075			2.87447	0.128571
CLRVRVDNRGRRVKVTLEVC	8.51023	0.455013	0.376213			3.87594	-0.209524
CRIKINIDDRSGTLKLQVQC	8.8136	-0.628529	-0.24656	1.23689e-05	0.499972	1.87433	-0.280952
CRVRVNVDNRSGRVKLEVQC	8.80098	-0.522529	-0.221951			2.87595	-0.514286
CRVKVDINNRSGTLRLEVQC	9.13328	-0.377173	0.062495			1.87595	-0.338095
CRIRIDVNDRGRTLRLQVQC	7.46832	0.377173	-0.46879			2.87491	-0.528571
CRVKVDINDGSRRVRLQVEC	9.04669	0.627551	0.945706			1.87639	-0.5
CVRIRVNNGGSGLKISLEVC	8.85906	-0.131667	-0.0998983	0.472578	0.824346	1.87551	0.380952
CVRVRVDDGRRGLRISLQVC	5.83631	-0.357587	-0.358977			2.87491	-0.0333333
CRVKVDVNDGSGRLRLELQC	8.85009	-0.399646	-0.663006			0.876398	-0.357143
CRIKININNGGRRLKLQVEC	8.39423	0.202758	-0.213408	0.859269	0.936443	3.87521	-0.442857
CRIRINIDNRSGRLKLEVQC	8.99556	-0.061637	0.263366	0.973785		2.87595	-0.490476
CRIRVDINDRRGRVRLEVEC	8.50163	-0.452435	-0.106787			1.87846	-0.690476
CRIKIDVNNRGGRLRLELEC	8.99132	0.0192263	-0.0618099			1.87772	-0.504762
CRIKVNINNGSRTLRLQVQC	5.97394	0.0707762	-0.0360779	0.844361	0.972154	3.87373	-0.32381
CRVKIDVNNGGRTVKLEVQC	8.90075	0.151413	-0.331878			1.87566	-0.271429
CRIKVNVNDGRGRLRLQLEC	8.99226	0.0640623	0.727945			2.87595	-0.519048
CLRVRVNNGGSGVKVTLQVC	8.06099	0.41077	-0.444345			2.87373	0.357143
CLTVRLDNGGGGVRVTVQVC	8.35535	-0.139384	0.294678			0.874475	0.528571
CRIKIDINNRSRTVRLQVEC	8.59046	-0.0200855	0.0389201	0.973669	0.972942	2.87595	-0.485714
CVRIRLNDRRGRVKVTLEVC	9.1046	-0.857686	-0.309811			3.87594	-0.195238
CLTVRVDNGGGGLRVTLQVC	8.30895	0.336899	-0.0863796			0.874475	0.509524
CRVKVNIDDGGGRLRLEVEC	8.88611	-0.466801	0.543294			-0.121827	-0.304762
CVRIRLNDGRGGLKVTVQVC	8.71593	-0.0692682	0.0705113			2.87418	0.195238
CRVKVDIDDRRGTLKLQVEC	8.85767	-0.193384	-0.398766			0.876549	-0.485714
CRVKIDVDDRRGTLRLQVQC	8.66332	-0.687037	-0.0747264			1.87507	-0.514286
CLRIRLNNRGGRVKVTLEVC	8.46095	-0.0856519	-0.228229			3.8755	-0.0190476
CRIRININDRGGRVKLEVEC	8.92357	0.00147182	-0.553176			1.87772	-0.452381
CRVKINVNNRRGTLRLEVQC	8.0143	-0.476053	-0.410536			3.8755	-0.514286
CVRVRVNNRRGRVRISLEVC	8.89344	-0.490844	-0.623542			4.87579	-0.209524
CVRIRVNDRGGGLKITVEVC	8.95904	0.607368	0.399066			1.87595	0.228571
CLRVRVNNRGGRVKISVQVC	7.9836	-0.535506	0.249308			4.87373	0.0142857
CRIKVDVDDGSRRVKLQLQC	9.25272	0.096888	0.160234			1.87477	-0.490476
CVRVRVNDRGRRVKISVEVC	8.9836	0.315507	0.0433229			3.87594	-0.161905
CLTIRLDDGRSGLRVSLQVC	5.12895	0.090811	0.377369			0.874918	0.285714
CRIRIDVNDGSRTVRLELEC	9.41672	-0.0660711	-0.415336			-0.121535	-0.352381
CRVKIDVNDGGGRLRLQVEC	8.68423	-0.776549	-1.00914			0.876398	-0.304762
CVTVRVDNRRSRLRVTVQVC	7.24568	0.357733	0.0679516			3.87446	-0.0571429
CLRVRLNDGRRRLKVTLQVC	5.47714	-0.187333	-0.0286315			4.87417	-0.247619
CVTVRVDDGGRGVKITVQVC	8.98586	0.353323	-0.0239218			0.874626	0.414286
CLRVRLDNGGSGVRITVQVC	8.27027	0.0291172	-0.148961			1.87447	0.342857
CRIKVNINNRRGRLRLQLQC	8.49803	-0.315659	-0.0353736			5.87372	-0.7
CLRIRVDDRRGRLRISVQVC	5.51848	0.349975	-0.264761			3.87491	-0.214286
CRIKIDIDNGGRRLKLQLQC	8.79135	-0.313406	-0.280277			2.87433	-0.461905
CVRIRVNDRGGRVKISLQVC	8.20426	-0.0117443	0.0151776			3.87417	0.0285714
CRVKVNIDDRRRRLRLQLEC	8.71357	0.671383	-0.0835894			3.87639	-0.909524
CVTVRVNDRRRGVRISLEVC	8.94931	-0.435079	-0.147935			2.87624	-0.0285714
CRIRVDIDNGGRRVKLQVQC	8.8599	1.10091	0.899653			2.87462	-0.466667
CVTVRLDNRRRRVRITVQVC	6.22967	0.347182	0.503348	0.77906		4.87446	-0.219048
CLTVRLDDGRRGLKISLQVC	6.19218	-0.10658	-0.0485795	0.644674	0.950271	1.87462	0.138095
CRVRVDVDNGSGTLRLQLQC	9.27765	0.792686	-0.0612008			0.874918	-0.204762
CRIRINVDNGSRRVRLQVQC	8.14859	0.43552	-0.348683			3.87446	-0.514286
CRIRINVNDGSRTLRLEVQC	9.12427	0.0640442	0.0484384	0.829193	0.949082	1.87624	-0.352381
CRIRININDRGRTVRLQLQC	7.39498	-0.217356	0.00252627	0.0707366	0.998485	3.87446	-0.514286
CRVKVDVNNRRRTVRLELQC	8.80192	-0.00825353	-0.0411741			3.87594	-0.72381
CRIRVDINNGSRRVKLQVEC	9.10661	0.906926	0.925595			2.87595	-0.485714
CRVRVDIDNGSRTVKLQVQC	7.49886	0.202078	0.107662			1.87462	-0.319048
CLRVRVNDGGRGLRVTLQVC	7.83347	0.523719	0.101499			2.87447	0.133333
CRVRVNINNRSRTVRLELQC	9.13986	-0.211008	-0.223468			3.87579	-0.561905
CRVRIDIDDRSRTVKLQLQC	7.2883	-0.744427	0.114451			1.87507	-0.519048
CLTVRVDDRGGGLKITLQVC	8.80383	0.02235	0.11125	0.978998	0.926441	0.874626	0.357143
CLRIRLDDGGGGVKVTVQVC	7.65889	-0.720821	-0.444237			0.874626	0.390476
CRVKINVDNGGGRVRLQVEC	9.24161	-0.818255	-0.38592			1.87595	-0.285714
CRVKIDIDDRSRRVRLQLQC	7.33387	0.131195	-0.0306859			2.87506	-0.7
CRVKVNIDDGGRTLRLQVQC	9.04604	0.171546	0.673437			1.87462	-0.319048
CLRIRLDDGRSGLKVSVEVC	8.29744	-0.0155783	0.0858618			0.876398	0.152381
CRIRINVDNRSRRVKLELQC	8.8732	0.274534	-0.436183			3.87594	-0.7
CRVRVDVNNGRRRLKLQLEC	8.72716	-1.10876	-1.09487			3.87594	-0.728571
CRIKVDINDGSGRLRLQLQC	9.0775	-0.865642	0.617068			1.87462	-0.328571
CLRVRVDDGGSRVRISVQVC	6.09411	-0.292209	0.473962			1.87491	0.161905
CLRVRVDDRGSRVRISVQVC	8.70853	-1.10348	0.117854			2.87491	-0.0333333
CRIRIDVDNRSGRVRLQVQC	8.30775	0.648744	1.34936			2.87491	-0.514286
CRVKINIDDGRRRLRLQLEC	8.04269	0.360694	0.935493			2.87639	-0.7
CRIKININNRRRRVRLQLQC	5.89162	-1.01374	0.0811608	0.0929779		6.87372	-0.861905
CVRVRLNNGRSGLKVTLEVC	8.30629	0.057393	-0.0842661	0.881555	0.907524	2.87551	0.142857
CRVRINVDDGGGTVRLELEC	8.91839	0.428965	-0.525904			-1.12153	-0.152381
CLRIRLDDRRRGVKVSVEVC	9.01418	0.658017	0.420259			2.87639	-0.2
CRIRIDVDDRGGRLKLEVEC	8.95667	0.796434	0.872571			-0.121384	-0.485714
CLRVRVDNGRSRLKISLQVC	7.50578	0.0834536	0.143448	0.8493	0.829618	3.87417	-0.0428571
CVRIRLNNGGRGLRITVEVC	8.98387	0.0969291	-0.000607803	0.782867	0.99984	2.8758	0.180952
CVTVRVDDGGSRLKVTLQVC	8.99875	-0.125421	-0.0405763	0.62202	0.965644	0.874626	0.342857
CRVRINVDDRSGRVKLQLEC	8.95272	0.972038	0.312988			1.87639	-0.519048
CRVKININDGRRRVKLELEC	8.83313	0.25419	-0.0357058	0.777404	0.991274	2.87743	-0.652381
CLRIRLNNGRGGLRISLQVC	7.33642	0.0603365	0.015886	0.79244	0.984545	3.87402	0.138095
CRVRVNVNNRGGRLKLQLQC	9.00395	-0.0327537	0.63783			4.87373	-0.533333
CVTVRLNNGGSRVRITLQVC	6.68097	-0.0750885	-0.147505	0.821067	0.718689	2.87402	0.328571
CVTIRLNDGRRRVRVTLEVC	7.30921	0.163613	0.045978			2.87624	-0.0428571
CVTVRVNNGRRRLKISVEVC	6.53176	-0.0433985	-0.0768237	0.981002	0.984074	3.8755	3.70074e-17
CRVRIDVDNGGRTLKLEVQC	8.99474	-0.61922	-0.0394221			0.876398	-0.319048
CRVRIDVDDRRGTVRLQVEC	8.57783	0.915339	0.312914			0.877133	-0.52381
CLRIRLDDRRSGVRITLEVC	7.62262	-0.148284	-0.712579			1.87669	-0.052381
CVRVRLDNRGRGLKVSVEVC	8.55121	-0.183813	-0.248614			2.87595	-0.0190476
CVRIRLDNGGRGLKVSLEVC	7.34523	0.925199	0.642244			1.87595	0.171429
CLRIRLDDGGSGVRISVEVC	9.23213	0.664572	1.54919			-0.123307	0.352381
CRVRININNGGGTLRLQVEC	8.06489	0.307138	-0.750496			1.8758	-0.138095
CVRVRLDNGRSRVKITVQVC	6.82386	0.397256	0.126184	0.678313		3.87417	3.70074e-17
CRVKVDINDGRGRVRLQLQC	8.58671	0.0479834	-0.072462			2.87462	-0.5
CVTIRVNDRRGGLRITLEVC	8.62885	0.148689	-0.120118			1.87624	0.166667
CRVRVNIDNGRGRLRLQLEC	8.64952	0.301531	1.13007			2.87624	-0.547619
CLTIRVDDRGRRVRVSVEVC	8.62134	0.095634	0.439783			1.87669	-0.0285714
CLTIRLNNGGSRLKISVQVC	8.65184	-0.113553	-0.0691131	0.627636	0.922215	2.87373	0.347619
CRVRVNIDNRRGRVRLEVQC	8.00687	0.349381	0.343436			3.87624	-0.704762
CLRVRLNDGRSGLKITLQVC	5.78846	0.049937	0.00406326	0.883118	0.997191	2.87418	0.138095
CLRVRVDDGGRRLRITLQVC	7.37505	-1.16056	-1.13872			2.87491	-0.047619
CRVKVDIDDRSRRLRLQVQC	8.60933	0.863809	0.238209			2.87506	-0.714286
CRIKINVNNRGGTLKLELQC	9.12231	-0.141713	-0.122689	0.480713	0.777403	2.87521	-0.295238
CLTIRVNDRGGGVKISLQVC	9.03064	0.174156	0.0499848			1.87418	0.385714
CLTIRLNDGGGGLKISLEVC	8.82036	-0.198687	0.0149558	0.526284	0.991736	-0.124042	0.542857
CRIRVDVDDGGRRVKLELEC	8.91612	-0.0933228	0.341323			-0.121384	-0.5
CRVKINVDDGRGTLKLEVEC	8.75224	-0.386051	-0.104763			-0.122119	-0.290476
CRVRIDVDDRSRRVRLQLQC	8.02165	-0.0325103	-0.313004			2.87535	-0.742857
CLTVRVDNGGSGVRVSVEVC	9.10612	0.155914	-0.389407			-0.12375	0.52381
CVTIRVDNGGSRLKITLEVC	9.15126	-0.331454	-0.215496	0.000577333	0.176091	0.875955	0.371429
CRIRININNRSRRLKLQLEC	8.88997	-0.319111	-0.220747	0.0025996	0.213951	4.8755	-0.704762
CLTIRVNDGRSGVKISVQVC	7.52178	0.0509941	-0.00391987	0.849731	0.996178	1.87418	0.385714
CRIRVNVNDGSGRLKLQVEC	8.55926	1.25708	0.409198			1.87595	-0.32381
CRIKININDGSGRVKLEVQC	8.77758	-0.0738475	-0.256574	0.875324	0.483477	1.87566	-0.247619
CVTIRLDNGRSRLRITLQVC	6.59012	-0.077649	-0.0202682	0.865733	0.98795	2.87447	0.128571
CRVRINIDNGGGTLRLEVQC	9.49358	-0.580585	0.0117374			0.876247	-0.138095
CLTIRLDNRRGGVRITVEVC	9.03125	0.059218	0.329507			1.87624	0.166667
CRIRINVDDRGGRVKLEVEC	8.93763	-0.0933165	0.502363			0.87817	-0.466667
CRIKINVDNGGGRLKLQVEC	8.95877	-0.478014	-0.245529	8.03419e-05	0.299626	1.87566	-0.261905
CRIKVNVNNGGGRLKLQVEC	8.00832	-0.572643	-0.0551981			2.87521	-0.27619
CRIKVNVDNRGGRVRLELEC	8.9958	-0.556542	-0.0733916			1.87772	-0.5
CVRVRVNDGGRRLRVTVEVC	9.04945	-0.396596	-0.462369			2.87624	-0.0238095
CVRIRLDDRRSGVRVTLEVC	8.12585	-0.0472555	0.269312			1.87669	-0.047619
CLRVRLNNGRRRLKVSVQVC	4.77885	-0.723252	-0.517842			5.87372	-0.233333
CVTIRLDDRGRRVKITVQVC	7.37653	0.0983791	0.019311	0.623073	0.983802	2.87462	0.0190476
CVTVRLDNGRSGVRITLEVC	7.30097	0.256868	-0.0138785			0.876247	0.328571
CVRIRVNDGRRRVRVSVEVC	8.09244	1.35734	0.925444			3.87624	-0.190476
CRVKININNRGGTVKLQVEC	9.02576	-0.144824	0.0109619			2.87521	-0.257143
CRVRVDIDNGSGTLKLELEC	9.03707	0.0494651	-0.687822			-1.12182	-0.161905
CRVRVNVNDRSGTLRLQLQC	8.70991	-0.357456	-0.896714			2.87447	-0.4
CVRVRLDDGRSGLKVSLEVC	7.41501	-0.473079	-0.473684			0.876398	0.138095
CLRIRVDDRGSRLKITVEVC	9.36594	0.139071	0.217047	0.753734	0.718689	1.87639	-0.0047619
CLTIRVDDRRSRVKVSLEVC	9.21982	0.199812	-0.280358			1.87639	-0.0380952
CVTVRVDDGGSRLKITVQVC	8.85085	-0.44091	-0.166559			0.874626	0.37619
CLTIRLNNGGSGLKISVQVC	8.13693	-0.142622	-0.183799	0.533188	0.566456	1.87374	0.542857
CLRIRLDDRRSRLRISLEVC	6.61915	0.014882	0.431885			2.87668	-0.271429
CLRIRLDNGGGGVKISVQVC	7.28718	-0.723916	-0.334979			1.87418	0.4
CVTVRLDDRGGRLRVTVEVC	9.02992	0.350344	1.31717			0.87669	0.138095
CLTVRLNNGRRGVKISVEVC	7.50388	0.00502701	0.124084	0.993225	0.761485	2.87551	0.17619
CLTVRLNNRRSGLKVTLEVC	7.2026	-0.270704	-0.0697638	0.257398	0.952952	2.87551	0.109524
CRIKVDVNDRRRRLRLELQC	8.79583	0.328108	0.328482			3.87639	-0.909524
CRVKVDVNDGSRRVRLQVEC	8.80373	-0.0940373	-0.0855722			1.87639	-0.514286
CLRIRVDDGRSGVKVSVQVC	7.84422	0.58696	-0.0480401			1.87462	0.190476
CLRIRVNNRRSGLKISVEVC	8.6118	0.21985	0.0399248	0.8189	0.989583	3.8755	-0.00952381
CLRIRVNNRRRRVRVTLEVC	5.68065	0.295645	0.250573			5.87579	-0.419048
CRIRVDIDNGGGRLKLELEC	8.87073	-0.396262	0.608695			-0.121827	-0.309524
CRVRVNVNDRRGRVRLQVQC	8.22755	-0.81858	-0.809588			4.87446	-0.719048
CVRVRLDNRGSGVKITVQVC	8.15778	-0.279544	-0.277731	0.263534	0.497734	2.87418	0.195238
CRVRIDVNNGRRTLKLQVQC	7.27171	0.00931709	-0.0453728	0.994107	0.984415	3.87417	-0.514286
CRVKVDIDDGRGTLKLELQC	8.79498	0.0741384	0.230754			-0.123447	-0.309524
CRIRVNINNRRRRVRLEVEC	9.18575	-0.344879	0.0909176			4.87756	-0.885714
CVRIRLDDRGGGVKITVQVC	7.15029	-0.559383	1.0374			1.87462	0.228571
CLTVRLNDGGRRLRISLQVC	6.96098	0.280601	0.200413			2.87447	0.109524
CRIRINVDDGRGTVRLQVEC	8.86889	0.314699	-0.440887			0.87669	-0.314286
CVTIRVNNGRRRLKVTLEVC	7.20182	0.0727628	0.00601435	0.751563	0.994108	3.8755	-0.0142857
CLTVRLDDRRGGLKVTVQVC	8.76776	-0.392313	0.317628			1.87462	0.147619
CLRIRVDDGGSRVKITLEVC	9.46604	-0.0552378	-0.208659	0.834248	0.169908	0.876398	0.190476
CRIKVNVNDRSRTLKLQLEC	6.28059	0.128516	0.0725142	0.941807		2.87566	-0.52381
CRVKINIDNRSRRVRLELEC	7.91219	-0.238907	-0.0841629	0.420938	0.94479	2.87772	-0.7
CRIRINIDNRGRRLKLEVQC	9.06419	-0.147215	-0.12015	0.687418	0.893305	3.87594	-0.666667
CLTIRLNDRRSRVRITVQVC	5.60874	0.0955747	0.152946	0.714538	0.641805	3.87446	-0.047619
CRVKVNINNGRGRVKLELQC	8.85583	0.32653	0.0144747			3.87521	-0.471429
CLRVRVDNGRGRLKVSVEVC	8.83456	0.147563	0.265738			2.87595	-0.0190476
CVTVRLDDGGGRVKVSLEVC	9.22531	-1.04402	-0.0299916	8.78035e-10	0.986144	-0.123599	0.357143
CRVKINVDNRSRTVRLELQC	9.23253	0.129086	-0.453652			2.87595	-0.533333
CVRIRLNNGGRRLRITVQVC	6.8529	-0.230002	0.00150933	0.86614		4.87402	-0.0142857
CRVKVDVNNGGGRLRLQLQC	8.68776	-0.632065	-0.130764			2.87418	-0.338095
CRIKINVDDRRRTVRLEVQC	9.0309	0.427946	-0.125914			2.87639	-0.67619
CRVRVNVDDRGRTVKLEVQC	9.02479	1.46104	1.52371			1.87639	-0.509524
CRIRVNIDDGSGRLRLELEC	9.30579	0.126609	0.541541			-0.121535	-0.357143
CRIKVNIDNGSRRVRLEVQC	9.17297	-0.630024	0.0319565			2.87595	-0.485714
CLTVRVDNRRGGVRITLEVC	9.22655	0.0859854	-0.10559	0.681125	0.761734	1.87624	0.152381
CRVKVNVDDRRGRVKLQLQC	8.69295	0.268325	0.997898			3.87432	-0.680952
CRVKVNIDNGRRTLRLQLQC	8.54501	0.653718	0.732459			3.87417	-0.533333
CRVKINIDDRRRTVRLQVQC	7.50162	-0.234799	0.000138059	0.443961	0.999859	3.87462	-0.67619
CLRIRVNNRGSRLKVSVEVC	8.50003	0.362983	-0.505693			3.8755	-0.0238095
CRIKVDIDNGRRTVRLELQC	9.02156	-0.0443097	-0.755279			1.87639	-0.5
CLRVRLDNRGSRVKVTVQVC	7.58801	-1.16987	-0.55814	3.3591e-08	0.0759504	3.87417	-0.0333333
CRVRVNVNNRGGTLKLQLEC	9.20646	0.230421	-0.388775			2.87551	-0.352381
CVRIRVDNGGGGVRISLQVC	8.72363	0.0608615	0.36592			1.87447	0.390476
CRVRVNVNNGRRTVRLELEC	8.31118	-1.13532	-0.78966			2.87757	-0.557143
CRVRIDVNNRGRTLRLEVQC	8.95348	-0.319294	-0.320307			2.87624	-0.542857
CRVRIDVNNRSGTVRLQVQC	9.04043	-0.277058	-1.52135			2.87447	-0.347619
CRVKINVDNGRGRLKLQLEC	9.08971	-0.0590781	-0.346916			2.87566	-0.490476
CVRVRVDNGRSGLRITVEVC	8.94315	-0.0573927	-0.1491			1.87624	0.166667
CVTVRVNNGRGRVKVTVQVC	8.01599	0.285189	0.428847			3.87373	0.204762
CRVRVDVDNGGRTVKLELQC	8.98351	-0.271155	-0.26074			0.876398	-0.333333
CRVKINVDNGRRRVRLELQC	7.76363	0.825876	1.35772			3.87594	-0.695238
CRIRINVDDRGGTLKLQLQC	8.03419	0.601607	1.22742			1.87462	-0.32381
CRVRINVNDGGRRLRLQVQC	8.89287	-0.813797	-0.804809			3.87446	-0.528571
CRVRINIDDGRRTLKLELEC	8.30825	-0.173397	-0.309526			0.87817	-0.519048
CVRVRVDNGRSGLRITLQVC	8.16497	0.362726	0.245492	0.670845	0.918398	2.87447	0.147619
CRIKVDINNGSRTLKLELEC	8.99925	-0.0240197	-0.161334	0.968425	0.76562	0.877435	-0.314286
CRVKVDVNDRRGTVKLELQC	8.72056	0.180211	1.34602			1.8761	-0.5
CRVKINIDDGSGTVRLQLEC	9.12616	0.14974	0.573505			-0.123599	-0.128571
CVTVRLNDGRGRVKISVQVC	8.70692	0.224989	-0.0137945			2.87418	0.195238
CRVRVNVDNRGGTLRLQLQC	8.91036	0.575285	-0.0321886			2.87447	-0.380952
CRIKINVDDGSRTVKLELQC	9.33496	-0.0958409	-0.183789	0.859073	0.815405	0.876106	-0.295238
CRVRVNINDGSRTLKLELQC	9.23003	0.505568	0.779634			1.87595	-0.357143
CLRIRVDDRRRRVKVTLQVC	7.54704	0.688897	-0.0822492			4.87461	-0.390476
CRVRINVDDRRRRVRLQLEC	7.84424	0.933935	1.14951			3.87668	-0.919048
CVRIRVDDGGGRVKVSLEVC	9.10379	-0.379016	-0.0547358			0.876398	0.209524
CLTIRVDNRRSGVKVTLEVC	9.32338	-0.0125409	0.0617956	0.985588	0.955658	1.87595	0.161905
CRVRINIDDRGGTLRLQVEC	8.8551	0.377876	0.194939			0.87669	-0.333333
CVTVRLDDGGGGVKISVEVC	8.9977	-0.3933	-0.675609			-1.1236	0.585714
CLRIRLDDGGRGVKVTVEVC	9.10676	-0.18722	-0.367791			0.876398	0.195238
CRIRIDVNNRGRRLRLEVQC	8.38318	-0.326741	-0.542796			3.87624	-0.709524
CVRIRVNNGGRRVKVSLEVC	7.86292	-0.635499	-0.148335			3.8755	0.0142857
CLTIRVNNRGSRLRVSVQVC	7.4177	-0.0252609	0.440479			3.87402	0.128571
CRIRIDVNDGRRTLKLQVQC	7.45427	0.273769	0.325467			2.87462	-0.5
CRIKIDVDNRGRTVRLQVEC	8.99305	-0.0608611	-0.153852			1.87639	-0.480952
CVRIRVNDGGRGVRVSVQVC	8.91917	0.100491	-0.703925			2.87447	0.2
CLTIRLDNGRSGVRVSLQVC	6.3471	-0.174962	0.343391			1.87447	0.304762
CVRIRLNDGGSRLKVSLQVC	5.78475	0.00104375	-0.12682	0.998705	0.77871	2.87418	0.152381
CRIRINIDDRRRRLRLQVEC	8.93498	-0.358383	-0.505107			3.87668	-0.890476
CRIRVNINNRRRTVKLEVEC	9.08141	0.049814	0.0410767	0.887503	0.958351	3.87727	-0.67619
CVRVRVDNRGSGVRVTVQVC	9.06639	0.395844	0.739552			2.87447	0.171429
CLTVRLDNGRSGVRISVEVC	7.20431	-0.25044	-0.100815			0.876247	0.32381
CRIRIDVDNGSGTLRLELQC	9.21386	-0.242243	0.0162231			-0.123307	-0.17619
CVRVRLDDGGRGVKVSLQVC	5.99493	0.25132	0.730643			1.87462	0.17619
CLRIRVNDRRGRLRITVEVC	8.78725	-0.663362	-0.286602			3.87624	-0.209524
CVTVRLNNRGGRLRVTVEVC	8.13133	-0.758606	-0.625198			2.8758	0.138095
CRIKVDINNGSRRLRLQLEC	9.09479	-0.192294	-0.346565			2.87595	-0.52381
CVTIRVNNGRRGLRISLEVC	5.58098	0.0740709	0.0207553	0.755317	0.982219	2.8758	0.161905
CLRVRLDNRGRGVKVSVQVC	8.02272	-0.0774349	0.340433			3.87417	-0.0190476
CRIKVDVNDRRGTVRLQVEC	8.98271	-0.532886	-0.0984138			1.87639	-0.495238
CRIKVNVNNGRGRVKLEVQC	8.60909	0.109706	-0.0481859			3.87521	-0.452381
CLTVRVNDRGRGLKVTLQVC	8.42135	0.537387	0.213926			2.87418	0.147619
CRVKINVNNGRRRLKLQLEC	8.7451	-0.0621476	-0.0395867	0.878549	0.970619	4.87521	-0.685714
CLTVRVNDGGGRVKVSVQVC	8.53409	-0.909822	-0.730862			1.87418	0.37619
CRVKVNVNDRSRRLKLQVQC	9.31285	-0.688391	0.932362			4.87388	-0.7
CLTVRLDDRRGGVKITLEVC	8.84678	-0.313568	-0.248225			0.876398	0.161905
CRVKVDVDNGGRTVRLELEC	9.17626	1.17063	0.344342			-0.121827	-0.333333
CRIKINVDDRSRRLKLELEC	9.01999	-0.192977	0.877066			1.87787	-0.690476
CVRIRLDDGRRGVKVSVEVC	7.54886	0.224308	0.195057			1.87639	0.0142857
CRIKVNIDDGRRRLRLQVQC	8.11722	-0.109356	0.714499			3.87462	-0.680952
CVRVRVDNRRGRVRVSVEVC	8.6008	0.399512	0.939258			3.87624	-0.204762
CRVRVNIDDGSGRVRLEVQC	8.71944	-0.8998	-0.325869			0.87669	-0.333333
CRVKINVNNRGGTVRLEVQC	9.29845	0.879693	0.205501			2.87551	-0.3
CRIKVDIDDRGGRLKLELEC	8.88518	-0.0963555	-0.138461			-0.121675	-0.47619
CLRVRLNDRGGGLKVSVQVC	7.26591	0.797662	0.119889			2.87418	0.157143
CRIKINVDNGRGRLRLQVQC	8.75935	0.650247	0.800534			3.87417	-0.485714
CRVKIDINDGSRTLKLEVQC	8.57011	-0.20021	-0.0276298	0.51938	0.986144	0.876106	-0.295238
CRVRVNVDDGGRTLRLQVQC	8.77338	-0.536339	0.229315			1.87491	-0.361905
CRIRIDVNDGRRTVKLEVQC	8.91034	0.435881	0.0316963			1.87639	-0.480952
CLTVRLNNRRRGLKITLQVC	5.82331	-0.363406	-0.000302151	0.00131543	0.99984	4.87373	-0.052381
CVRVRVDDGGSGLKITLEVC	9.31802	0.753788	-0.0590111			-0.123599	0.371429
CRVKVDINDGRRRVKLEVEC	8.93472	-1.29655	-0.666712			1.87787	-0.647619
CVTIRVNDGRRRLRVTVEVC	7.97623	0.0449949	0.108442	0.893987	0.803544	2.87624	-0.0238095
CLRIRLDNRRRRLRVTVEVC	7.28775	-0.412952	-0.139211	0.000558499	0.749725	4.87623	-0.438095
CRIKVDVNDGRGRVKLELQC	8.78116	-0.271055	-0.244704	0.650321	0.853741	1.8761	-0.471429
CLRVRLDNRRGRVKITVQVC	6.99396	-0.0303245	0.21542	0.988266		4.87417	-0.195238
CLTIRLNDRGSGLRISVQVC	5.67991	0.322305	0.122168			1.87447	0.319048
CLTIRLNNRRGGVRISLEVC	8.30594	-0.0764562	0.0326429	0.797279	0.971112	2.8758	0.142857
CVTIRVDNGRSRLRITVEVC	7.92794	0.103979	-0.125316	0.937245	0.965631	1.87624	0.166667
CVRIRVNDGRRRVRISLQVC	6.43611	0.0279	0.632542			4.87446	-0.195238
CVTVRLDDGGSRLRVTVEVC	9.17424	0.860886	0.56501			-0.123307	0.314286
CVRIRVDNGRGRVRITVQVC	8.39174	-0.380543	0.0251112			3.87446	0.0238095
CLRVRVDDGRGRVKISLQVC	8.58847	0.889476	0.671257			2.87462	-0.0047619
CRIKVDIDNRRGTLRLQLEC	7.98446	-0.467451	-0.0388216			1.87639	-0.519048
CVTIRLDNGGGRVRVTLQVC	7.69095	-0.0531349	-0.0513706	0.874186	0.946757	1.87447	0.347619
CLRVRVDDGGGRVKISVEVC	8.98028	-0.666451	-0.434711			0.876398	0.209524
CLTVRLNDRGGGLRVTLQVC	8.13849	0.173429	0.268961			1.87447	0.295238
CRVRIDIDDRGGRLRLELQC	8.87869	-0.423769	-0.0174207			0.877133	-0.533333
CVRVRLNNRGRRLKITVQVC	6.99963	-0.171521	0.340922	0.903349		5.87372	-0.195238
CLRVRLDDGRSRVRISLQVC	5.76527	-0.515538	0.346019			2.87491	-0.0714286
CRVKVDVNDGGRTVKLQVEC	8.85939	-0.474043	2.07126			0.876106	-0.285714
CRIRVDIDNRGGRVKLQVQC	8.83234	0.947815	0.840998			2.87462	-0.466667
CLRIRLNDGRSRLRVTVQVC	5.28475	-0.501088	0.0493658			3.87446	-0.0666667
CVRIRLDNGGGRLRVSVEVC	7.80626	0.307968	0.637148			1.87624	0.161905
CLRIRVNNGGGRVKITLEVC	9.11072	-0.0102302	-0.0512756			2.87551	0.209524
CRIRVNVNDRRGRLRLQVQC	8.1847	-1.21748	-1.60195			4.87446	-0.72381
CLRIRLDNGRRGVKVSLEVC	5.93694	0.050188	-0.570565			2.87595	-0.0238095
CRVKVNVDDGSGRVRLEVQC	8.78887	0.129681	-0.378091			0.876398	-0.319048
CVTVRLNDRGSGVKISVQVC	7.28462	0.0243953	-0.103295	0.957403	0.850412	1.87418	0.371429
CLRVRLDDRGSRLKITVQVC	8.09071	-0.14	-0.406533			2.87462	-0.0380952
CRVKIDIDDRGRTVRLQLEC	8.002	0.293301	0.301386			0.876841	-0.5
CLTVRLDDRGGRLKVSLEVC	7.83972	0.0946256	-1.09494			0.876398	0.12381
CVTIRVNDGGSGLKISVEVC	9.30255	-0.142176	-0.178753	0.926892		-0.124042	0.580952
CVRVRLNDRRSRVKITLEVC	9.01506	0.271205	0.262391	0.820476	0.923528	3.87594	-0.214286
CLRVRVDDRGRGVKVSVEVC	8.98726	0.38866	-0.183666			1.87639	4.22942e-17
CLRIRVNNRGGRVKVTLQVC	8.03859	-0.0299844	-0.136255	0.950998	0.782926	4.87373	2.11471e-17
CLTIRLDNRGSRVRVTVEVC	8.99795	0.445053	0.564866			1.87624	0.133333
CRIKVDINNGRRRLRLEVQC	8.53393	-1.7089	-0.81374			3.87594	-0.680952
CRVRVNVDDRSRTLRLQLEC	6.72874	-0.706011	0.079982			1.87669	-0.595238
CRIKVNINNRSGTVKLELQC	9.08252	-0.243376	-0.0484031	0.399569	0.972942	2.87521	-0.295238
CRVRIDVDNGSGTVKLQLEC	9.26336	-0.683488	-1.37003			-0.123599	-0.142857
CLRVRVDNRGRRVKITLQVC	8.29559	-0.560221	-0.554834			4.87417	-0.195238
CLTVRVDDRGSGVRVSLEVC	7.47997	-0.204825	-0.166456			-0.123307	0.309524
CVTIRLDDRGSGLRISLEVC	6.84078	-0.196369	0.686479			-0.123307	0.319048
CRIKVDIDDRRRRLKLQLQC	8.78038	-0.203325	0.283185			3.87477	-0.866667
CVTIRLDDRRSGVRITVQVC	7.8085	0.209267	-0.469791			1.87491	0.166667
CVTVRLNDGGSRLRITLEVC	7.41231	-0.0253338	-0.487287			0.876247	0.309524
CRVKVDVDNRSGRVKLEVEC	8.80259	0.30021	0.896347			0.877878	-0.485714
CRIRVDIDDGGRRVRLELQC	8.82878	-0.0940373	-0.0855722			0.877133	-0.514286
CLTIRVDDRRRRVRISLQVC	5.4613	-0.0119338	-0.186638			3.87491	-0.228571
CRIRIDVDDRSGRLRLEVQC	7.98611	-0.140709	-0.097297			0.877133	-0.533333
CRIRINVNNGSGTVKLELQC	9.12102	0.267798	0.266926	0.796437	0.905177	1.87551	-0.128571
CRVRIDVNNRSRTLRLQLEC	7.96123	-0.072776	0.066709	0.811605	0.925297	2.87624	-0.580952
CVRIRVNDRRGRVKITVEVC	8.86409	1.05114	1.15193			3.87594	-0.142857
CRVRVDVNNGGRRVRLELEC	8.94967	-0.0940373	-0.0855722			1.87802	-0.542857
CLRIRVDDGGSRLRISLQVC	8.06904	0.471692	-0.0195437			1.87491	0.138095
CRIKVDVNDGRRRLRLELEC	8.92778	-0.47269	-0.510962			1.87817	-0.714286
CRIRINIDNGRRRLKLQVQC	7.80714	-0.512584	-0.0261553			4.87417	-0.666667
CRIRVNIDNRGRTVRLQVEC	8.36351	0.190901	0.211454			2.87624	-0.509524
CVTIRLDDRRSGVKVSVEVC	8.88376	0.248554	-0.342089			0.876398	0.17619
CVTIRLDNRRRGLRVSLEVC	6.89252	-0.0376347	-0.154074			2.87624	-0.0666667
CRIRIDINDGSGRVKLQVQC	8.73006	0.430929	0.0538988			1.87462	-0.27619
CRVRVNIDDGRGRLKLELQC	8.80333	0.256927	0.853096			1.87639	-0.519048
CLRVRVDDRGSRLRVSLEVC	9.56051	-0.111489	-0.676711			1.87669	-0.0857143
CLTVRLNNGGGGLKVSVEVC	8.98318	0.119542	-0.171036			0.875512	0.533333
CLRIRVNNRRSGLRVSLQVC	5.32547	0.0172605	0.0826512	0.973876	0.904214	4.87402	-0.0714286
CRVRVNINDGSRRLKLQVEC	9.39486	1.19693	1.0758			2.87595	-0.519048
CRIRIDVDNGGRTLRLELQC	8.04968	-0.314268	-0.769519			0.87669	-0.352381
CRVRINIDDRSGRLKLEVEC	8.85816	0.720761	-0.321839			0.87817	-0.504762
CLTVRLNDRRRGVKITVEVC	8.68407	0.0243647	-0.140776	0.964128	0.781186	2.87595	-0.0142857
CRVKVDVNNGRRTLRLELEC	9.03868	0.884275	0.916071			1.87772	-0.547619
CVTVRVDNGRRRVRVTLEVC	8.6206	0.165491	0.959614			2.87624	-0.0380952
CRIRININNGRRTVKLQVQC	7.46386	0.055673	-0.000272676	0.822807	0.99984	4.87373	-0.466667
CRVKVDVDNGGGTVKLEVQC	9.10863	-0.161166	0.050457			-0.12389	-0.0904762
CRIRIDVNDGRRRLKLEVQC	8.67693	0.554545	0.144084			2.87639	-0.680952
CVTIRVNNRRRGLRITVQVC	6.11061	0.10364	0.107399	0.915794	0.958192	4.87402	-0.00952381
CLTVRLNDGGSRLRITVQVC	7.23159	-0.124911	0.134555	0.942088		1.87447	0.309524
CLRIRLDNRGSRLRVSVEVC	7.59215	0.342285	-0.565472			2.87624	-0.0714286
CRVRVNIDDGRGTVKLELQC	8.73387	-0.531721	0.889027			0.876398	-0.319048
CVRIRVDNRRGGLRVSVQVC	8.06508	0.715268	0.110932			3.87446	-0.0142857
CRVRIDVDNRGRTLRLQLQC	7.93552	-0.521351	-0.611766			2.87491	-0.561905
CRVRVNINNGSRTLKLQVQC	7.70279	-0.0977518	-0.0404735	0.742656	0.965585	3.87373	-0.338095
CRVKVNVNDGSRTVKLQLQC	8.40976	0.226633	-0.100152			2.87388	-0.32381
CRIKVDVNNRRRRVRLQVQC	8.16586	-2.31591	-1.87916	2.26033e-07	0.000268966	5.87417	-0.871429
CLRIRVNDRRGRVRITVEVC	8.8721	0.113475	-0.0355487	0.663058	0.970813	3.87624	-0.190476
CLRIRVNDRGRGVKISLEVC	9.51536	-0.0196999	-0.816749			2.87595	0.00952381
CRVRVDIDNGSGRLKLEVEC	8.9624	-0.0749901	0.272805			-0.121827	-0.32381
CLTVRVDDRRRGLKISLQVC	6.54164	0.265466	-0.0300069			2.87462	-0.0380952
CLTVRVNNGGRGVRVTVEVC	8.29163	-0.42535	-0.781848			1.8758	0.352381
CRVRIDVNDGSGRVKLQVEC	8.81482	0.477675	0.234142			0.876398	-0.304762
CRVRVDVDDRGGRLKLEVEC	8.8645	-0.858413	-1.28804			-0.121384	-0.514286
CRIRVDVNDGSRTVKLQLQC	7.91595	0.498054	0.519767			1.87462	-0.338095
CVTIRLNDRRSGVKITLQVC	6.43161	-0.061007	-0.133508	0.925732	0.9022	2.87418	0.17619
CLRVRLDNGRRGLKITLQVC	5.42409	-0.0685249	-0.0679988	0.764794	0.892193	3.87417	-0.0380952
CLTIRVNDRRGRVRITLQVC	8.90844	-0.140643	0.0575984	0.931959		3.87446	-0.0285714
CRIRVNVNDGGGRVKLEVEC	8.89681	0.387101	-0.468002			0.877727	-0.285714
CRVRVDIDNRGGTLKLQLEC	7.95826	-0.0755876	-0.0735725			0.876398	-0.338095
CRIKVDIDNRGRRVKLQVEC	8.94819	0.382708	-0.309138			2.8761	-0.633333
CLRVRLNDGRRGVRITLQVC	5.87172	0.290437	-0.192445			3.87446	-0.047619
CVTIRLNNRGRRVKVSLEVC	8.23994	-0.0257674	0.117786	0.988623	0.969944	3.8755	-0.0190476
CLRIRVNDRRGRLRVSVQVC	7.77401	0.113628	1.2031			4.87446	-0.228571
CLTVRLDDGRRRVKISLEVC	6.97637	-0.0231147	-0.575577			1.87639	-0.0380952
CLTIRLNNGRSGVKITLQVC	8.15785	0.0535405	-0.0484544	0.838209	0.937454	2.87373	0.352381
CVRIRVNDGGSRVRVSLQVC	9.0163	-0.413995	-0.856855			2.87447	0.161905
CVTVRLDDGGGGLRISVEVC	9.17576	-0.0742094	0.114881			-1.1233	0.538095
CRIKINIDNRSRRVRLELQC	7.79275	-0.284739	-0.248708	0.201643	0.54431	3.87594	-0.685714
CVRIRVDNRGSGLRVSLQVC	6.2291	0.602746	-0.0452277			2.87447	0.142857
CLTIRVNNRGRGVKITVQVC	8.89286	0.136504	0.0188539	0.420134	0.984241	3.87373	0.214286
CVTIRLNNRGGGVKITVQVC	9.05346	0.0879676	0.060252	0.876942	0.967662	2.87373	0.409524
CRIRVDINDGRRTLKLEVEC	8.72048	0.445418	0.368566			0.87817	-0.5
CRVRINVDNGGGRLKLQLQC	9.52485	-0.0402467	-0.0186367	0.902274	0.984456	2.87418	-0.32381
CRVKIDINNRGRRLKLQVEC	8.99811	0.106892	0.0192227			3.87565	-0.652381
CRIRVDINDRRGRVKLEVEC	8.65529	-0.0323807	0.0709326	0.940988	0.925591	1.87817	-0.661905
CLRIRVDNRRSRLKVTVQVC	7.79996	0.0781929	-0.0125693	0.814791	0.99089	4.87417	-0.214286
CRVKINVNNGSRTVKLQVEC	8.20042	-0.0890369	-0.270694	0.958596		2.87521	-0.290476
CRVKIDIDNRGRTLRLQLQC	8.10466	-0.0227086	-0.016945	0.946177	0.984074	2.87462	-0.519048
CLRIRLNNRGGGLRVSLEVC	7.38509	-0.0483656	-0.0859896	0.889125	0.883749	2.8758	0.12381
CVTIRLDDRRRRLKITVQVC	6.00878	0.0757121	-0.0913741	0.85625	0.917576	3.87462	-0.195238
CLRIRLNNRGRRLRVSVEVC	7.44795	0.286912	0.36432			4.87579	-0.247619
CRIRVNINDRSGTLRLQVQC	8.38381	0.445113	0.748172			2.87447	-0.352381
CVTIRVDDGGRRLKITLEVC	9.32757	-0.121434	-0.044043	0.643137	0.960567	0.876398	0.195238
CRVKINVNDRSGTLRLQVEC	8.98562	-0.468443	0.643094			1.87595	-0.338095
CVTIRVNNGGRGVRISVQVC	8.6413	0.0202542	-0.0383791	0.969823	0.970213	2.87402	0.395238
CVTIRLDDGRGGLRITVQVC	8.6416	-0.00754519	0.295763	0.997559		0.874918	0.361905
CRIRVNINNRGGTVKLQVEC	8.89038	0.120793	-0.406337			2.87551	-0.285714
CRIRVNIDNRGRRVRLEVQC	8.03303	-0.904183	-0.862435			3.87624	-0.690476
CRVKININDRSGRVKLEVEC	8.7459	-0.00913988	0.0704148	0.991562	0.955658	1.87743	-0.457143
CLRVRLDNRGGGLRITLQVC	8.69075	0.43882	0.106335			2.87447	0.128571
CVRIRLNNRGSGVKVTLQVC	4.94758	-0.331496	-0.278522	0.00535681	0.0961738	3.87373	0.17619
CRIRINVNNRSGTLKLELEC	9.28173	-0.164707	-0.118893	0.497466	0.850412	1.87728	-0.342857
CLRVRVNDRRGRVKITLEVC	8.81577	-0.698061	-0.305671			3.87594	-0.195238
CVTVRVNDGRSRVKISLQVC	6.68219	0.252993	-0.169818	0.834153		2.87418	0.17619
CRIRIDIDDGGGRVKLQVQC	9.11672	-0.443621	-0.190744			0.875069	-0.257143
CRIKVDVDDGRGRVRLEVQC	8.91707	1.92009	0.923487			0.876841	-0.480952
CRVKIDIDNGSRRLRLEVEC	9.15981	0.348907	-0.24506			0.87817	-0.504762
CRIKIDIDNGRRRVKLEVQC	8.73305	-0.0127984	-0.0556276	0.983304	0.95304	2.8761	-0.619048
CLTIRLNNGGGRLKITVQVC	8.73932	-0.0920483	-0.141239	0.731009	0.698743	2.87373	0.371429
CRIKIDVNDGSRRLRLQLQC	9.13791	0.636987	0.308495			2.87462	-0.52381
CRIRVNINDRGGRVRLELEC	8.8965	-0.0933207	0.343019			1.87802	-0.514286
CLRIRLDDGRSGVRVSVEVC	8.82634	0.0970192	0.019058			0.87669	0.142857
CRIRINVDNGSGTVRLEVEC	8.18069	-0.37717	0.426539			-0.121978	-0.138095
CVTIRLNNGRRGVRVTVQVC	7.92706	0.0382473	0.0509496	0.984082		3.87402	0.171429
CVTIRVDNRGRRLRISLQVC	7.57563	-0.208424	-0.121767			3.87446	-0.0333333
CLRVRLNDRGSRVKVSVEVC	8.22676	0.161938	0.158399			2.87595	-0.0380952
CRVRININNGRGTLRLEVEC	8.75275	0.0778436	0.383377			1.87757	-0.333333
CRVKININNGSGTLRLQLEC	9.12925	0.0341474	-0.274	0.984704		1.87551	-0.147619
CLRIRLNNGRSGLKITVEVC	8.7125	-0.0427782	-0.0867021	0.894638	0.862067	2.87551	0.171429
CRVKVNVNDGGRRVKLQVEC	8.08195	0.471473	1.11262			2.87566	-0.466667
CLRIRLDDGGSRLKVTVEVC	9.12861	-0.228728	-0.134747	0.158165	0.768909	0.876398	0.157143
CVTIRLDDRGGRLRITVEVC	8.82261	0.147155	0.0285944			0.87669	0.166667
CLRVRVNDRGSRLKVSLEVC	8.70242	-0.475339	-0.0331449			2.87595	-0.0571429
CLRIRLDDRGGRVKVSLEVC	7.72299	0.898312	0.506191			1.87639	-0.0238095
CRVKINIDDRGRTLKLELQC	7.37235	0.566861	-0.222877			1.8761	-0.490476
CRIKVDVDNGRRRLKLQVEC	9.29788	-0.393927	0.0316103			2.8761	-0.666667
CVRVRLDNGRGGLRVTVEVC	8.41615	0.267578	1.25424			1.87624	0.152381
CRVRINVDDRRRRLRLEVEC	8.29489	-0.0940373	-0.0855722			2.87845	-0.919048
CRVRIDVDNGRRTVRLEVQC	7.82925	-0.559434	0.425867			1.87669	-0.52381
CRVKIDVNNGSGTVRLQVQC	8.78082	-0.356033	-0.222413	0.235421	0.788035	1.87418	-0.12381
CRIRVNVNNGGGRLKLQVQC	8.87819	-0.0220778	0.68462			3.87373	-0.304762
CLRIRLDDGGRRLRITVQVC	4.85158	0.0417344	0.121388			2.87491	-0.0333333
CLTIRVNNRRSRVRVSLQVC	6.58911	0.0503839	0.13225	0.977476		4.87402	-0.0666667
CLRIRLNNRRGGLKVSVQVC	7.08095	-0.110847	-0.0587514	0.645941	0.937459	4.87373	-0.0238095
CRVRVDINDGSGTVKLQVEC	8.70266	0.71166	-0.0442493			-0.123599	-0.12381
CRVRIDIDDRGGTLKLQLEC	7.1467	0.207603	0.177997			-0.123156	-0.32381
CLRIRLNNGGGRVRVSVQVC	5.1099	0.0394603	0.0493269	0.964437	0.979994	3.87402	0.161905
CVRIRLNNRGRRVKVSVQVC	6.4524	-0.705555	0.0829378			5.87372	-0.180952
CVTIRVDNRGRRVKITLEVC	8.7376	-0.0122948	-0.00885778	0.980598	0.993017	2.87595	0.0190476
CVRIRLNDRGGRLKITLEVC	8.92474	0.562616	0.615774			2.87595	-0.0047619
CLRIRLDNRGSGVRISLQVC	6.47805	-0.102852	0.548798			2.87447	0.138095
CRVRININNGSRTLRLELQC	9.51857	0.15768	0.177076	0.644977	0.769543	2.8758	-0.371429
CRIKINVDNRGRRVKLEVEC	8.82514	-0.0310448	-0.0370481	0.941295	0.967823	2.87743	-0.633333
CVRIRVNNGGRRLRVSLEVC	6.82831	0.652829	0.977286			3.87579	-0.0333333
CRIKVDVDNGGRTLKLQLQC	7.06667	0.401851	0.473535			1.87433	-0.309524
CLRIRLNDRGGRLRVTVQVC	6.58002	0.640151	0.960962			3.87446	-0.047619
CLTIRLNDGGGRLRVTVQVC	8.56808	0.275812	-0.234981			1.87447	0.328571
CRVKVDIDDGSGTLRLEVQC	8.85409	-0.0659387	0.366117			-1.12315	-0.142857
CRVKIDVDNRRGTVKLQLQC	8.86924	-0.291888	-0.328356			2.87433	-0.485714
CRIKVDINNGGGRVKLQLQC	8.87744	-0.293044	-0.38773			2.87388	-0.261905
CLTIRLDDGGSGVKISLQVC	9.23487	0.448252	0.0546634			-0.125371	0.542857
CLTVRVDDRRSRLKVTVEVC	8.96552	0.734624	0.884655			1.87639	-0.047619
CVTVRLDDGRSGLKVSLQVC	4.8125	-0.9533	-0.776411			0.874626	0.319048
CRVKVNIDNGSGRVRLQLQC	8.7493	0.258105	-1.28613			2.87418	-0.32381
CRIRINVDDGRRTVKLQLEC	8.19038	0.925173	0.38863			1.87639	-0.5
CRIRVDIDDRRGTLRLELQC	8.49914	-0.66596	-0.671148			0.877133	-0.547619
CRVKVNVNNRRRTLRLELQC	8.91171	-0.0322165	-0.0233279	0.928919	0.981183	4.8755	-0.742857
CVTVRLNNRGSRVKITLQVC	6.72366	-0.107614	-0.09781	0.663238	0.858645	3.87373	0.161905
CLTIRLDDGGSRVKVSLQVC	9.3938	-0.0604518	-0.347015			0.874626	0.333333
CVTIRVNDGRGGLKVSVQVC	8.89123	-0.155042	0.0184711	0.596528	0.988006	1.87418	0.390476
CLRIRLNDGGGGLRISLEVC	5.37299	0.295429	0.106213			0.876247	0.333333
CRVRVNIDDGSRRVKLQVEC	9.16902	0.233777	-0.0340316	0.754092	0.989647	1.87639	-0.5
CRVRINVNDGRRTVRLELEC	8.43331	0.120554	-0.101746			1.87802	-0.542857
CLRVRVDDRGRRVRVTLEVC	8.93729	0.0434296	-0.398537			2.87668	-0.238095
CRIKVNVNNGGGTLKLQLQC	8.86207	-0.569952	-0.654688			2.87344	-0.114286
CRIRVNVNDGSGRLKLQLEC	9.17726	1.17971	0.16859			1.87595	-0.342857
CRVRVNINDGGGRVRLQLQC	8.77898	-0.092306	1.08034			2.87447	-0.333333
CRIKIDVNNRGGRVKLELEC	8.86754	0.24846	-0.40755			1.87743	-0.457143
CLRIRLDDRGSGLKITVEVC	8.934	-1.17353	-0.543091	9.63561e-22	0.000196742	0.876398	0.171429
CVRVRLNNRRRRLKITLEVC	5.61045	-1.71316	-0.430966	6.25446e-46	0.00373422	5.8755	-0.409524
CRIKVDIDNRRRTVKLEVQC	8.92726	-0.316627	-0.128474			2.8761	-0.647619
CVRIRVNNGGRGLKVSVQVC	6.88857	0.439354	0.257235	0.0962972	0.73216	3.87373	0.209524
CRVKINVDNRGGTLKLQVQC	9.13514	-0.0178851	-0.180993			2.87388	-0.290476
CVTVRLDDRRGRVKVTVQVC	8.68377	0.107136	0.394803			2.87462	-0.00952381
CRIKINIDNRRGTVKLQVEC	7.90452	0.674486	0.493791			2.87566	-0.438095
CLRVRVNDGRSRLKISVQVC	7.78111	-0.208525	0.329732			3.87417	-0.0238095
CRIKINVDDGSRRVRLEVQC	9.48606	0.0871292	-0.107994	0.839343	0.899427	1.87639	-0.485714
CRIKINVDNRRRTVKLEVEC	8.59325	-0.186942	-0.407672			2.87743	-0.647619
CLTIRLNDRRRRVRVTVQVC	5.38482	0.259371	0.211276			4.87446	-0.238095
CVRIRVNDGGSGVRITLEVC	9.32306	-0.219894	0.0178547			0.876247	0.37619
CRIKVDINDRGGRVRLELEC	8.99433	-0.400203	0.214496			0.87817	-0.485714
CRVKVNINDRSRRLKLQLQC	9.51082	-0.302116	-0.137334	0.012504	0.718689	4.87388	-0.704762
CVRIRLNNRRSRVKVTVEVC	7.87544	-0.398436	-0.0862452	0.00017363	0.881611	4.8755	-0.195238
CVTVRVNNRGSGVRVSVEVC	9.16093	-0.687035	0.0217997			1.8758	0.347619
CLRVRVDNGGSGVKITVEVC	8.78752	-0.111683	0.033885			0.875955	0.390476
CLTVRVNNGGRGLRISVQVC	7.14275	0.662315	0.431499	0.371345		2.87402	0.342857
CRVRVNIDDRGGRVKLQVEC	8.81878	-0.538155	-0.102065			1.87639	-0.480952
CRIRIDINNRRRRLRLEVQC	6.59707	0.23295	-0.731748			4.87623	-0.890476
CRVKVNVNNRRGTVRLQLQC	8.50178	0.306244	0.625764			4.87373	-0.528571
CRIKIDVNNRSRRLRLQVEC	8.42755	0.227305	0.359182			3.87594	-0.7
CRIKININNGSGRLRLELQC	8.62802	-0.0294011	-0.0874602	0.981143	0.967584	2.87551	-0.314286
CLTVRVDNGGGGLRISLEVC	9.23832	-1.29308	-1.53853			-0.12375	0.519048
CLTVRVNNRGRGVKVTLEVC	8.81653	0.387583	0.139683	0.739966		2.87551	0.166667
CRVKVDIDNRSGTVRLQVEC	9.2974	0.647108	0.620701			0.876398	-0.319048
CLTVRVNNGGSRLKISLEVC	9.07407	0.435804	0.0670214	0.525995	0.98531	1.87551	0.333333
CRVRVDINDRGRRVRLQLQC	8.07899	0.930926	0.647886			3.87491	-0.72381
CLTVRLNDGGSGLKVSLQVC	7.15879	0.0925166	-0.0509616			0.874183	0.495238
CRIRININDGSGTVRLQVQC	9.09313	-0.364824	0.224552			1.87447	-0.12381
CRIRIDIDDGSRRLKLEVQC	9.25792	-0.341553	-0.751827			0.876841	-0.490476
CRVRIDINDGSGTLKLELEC	9.09105	0.857444	0.130445			-1.12182	-0.147619
CRIKVNIDNGSGTVKLQLQC	8.50215	0.367145	0.270739	0.636441	0.896034	1.87389	-0.1
CRVKVNIDNGSRRVRLEVQC	9.38774	-0.491453	-0.531169			2.87595	-0.5
CRVKIDINNGRGRVRLQLQC	8.53484	-0.0908421	-0.169244	0.729707	0.549312	3.87417	-0.485714
CVTVRLDDRRRRLKITVEVC	6.62101	-0.209438	0.390593			2.87639	-0.209524
CVTIRVNDGGSGVRVTVQVC	8.85121	0.0407422	-0.0614342	0.904376	0.928122	0.874475	0.561905
CRVRIDIDNGSGRLKLEVEC	9.03336	-0.761268	-0.722914			-0.121827	-0.309524
CRIRIDVNNRRRTLKLEVQC	8.94245	0.97357	0.449938			3.87594	-0.695238
CRIKVNVDDGSGRLKLQLQC	9.0773	-0.711821	-1.53256			1.87433	-0.314286
CVRVRLNDRRGGVKISVQVC	8.64816	-0.333706	-0.19895			3.87417	0.0142857
CRVKVNVNDGRRTVKLEVEC	8.79998	0.0289297	0.0898065	0.946879	0.882423	1.87743	-0.480952
CLRIRLNNRRSRLKITLQVC	6.31479	-1.36867	-0.353365	2.68279e-42	0.0121799	5.87372	-0.238095
CRIRVNVDDRSGTLKLELQC	8.97831	-0.310747	-0.975361			0.876398	-0.357143
CLTVRVDDGGSRVKVTVQVC	7.35374	1.02273	-0.351038			0.874626	0.361905
CVRVRLNNRGRGLKITLEVC	9.01838	-0.114148	-0.0093769	0.8028	0.994966	3.8755	-0.0190476
CRIKINIDNRGGRVKLEVQC	8.75029	0.112144	-0.0599376	0.941767	0.987256	2.87566	-0.42381
CVTVRLNDRRGGVKVTVQVC	8.81451	-0.0408343	-0.261284			2.87418	0.185714
CLTIRLNDRRGRVKVTLQVC	8.84935	-0.0210053	0.119204	0.990517	0.964856	3.87417	-0.0333333
[truncated: 194,609 more rows]
